# Supplementary material for: The chemotherapeutic drug carboplatin affects macrophage responses to LPS and LPS tolerance via epigenetic modifications
Source: Sci Rep. 2021 Nov 3;11:21574. doi: 10.1038/s41598-021-00955-7 (PMC8566489; doi:10.1038/s41598-021-00955-7)
Supplement: Supplementary file 2 — Supplementary Tables. [file 41598_2021_955_MOESM2_ESM.xlsx]

## Sheet: Supplementary Table S1
Supplemntary Table S2. List of differentially expressed genes in LPS-primed macrophages. |Log2FC| > 2, p < 0.05
No.	Ensembl ID	Gene Name	Gene Function	log2FC	adj.P.Val
1	ENSMUSG00000029084	Cd38	CD38 antigen	10.0945	1.08333e-07
2	ENSMUSG00000020826	Nos2	nitric oxide synthase 2, inducible	9.09568	0.00415884
3	ENSMUSG00000019987	Arg1	arginase, liver	8.99499	7.89125e-05
4	ENSMUSG00000095620	Csta2	cystatin A family member 2	8.98945	0.00689113
5	ENSMUSG00000040026	Saa3	serum amyloid A 3	8.93137	4.70076e-16
6	ENSMUSG00000052270	Fpr2	formyl peptide receptor 2	8.73433	1.67107e-10
7	ENSMUSG00000090231	Cfb	complement factor B	8.61926	2.06422e-11
8	ENSMUSG00000026390	Marco	macrophage receptor with collagenous structure	8.6152	0.00215348
9	ENSMUSG00000062345	Serpinb2	serine (or cysteine) peptidase inhibitor, clade B, member 2	8.56575	0.000667752
10	ENSMUSG00000028527	Ak4	adenylate kinase 4	8.55203	3.95275e-06
11	ENSMUSG00000026822	Lcn2	lipocalin 2	8.46238	2.6282e-07
12	ENSMUSG00000045551	Fpr1	formyl peptide receptor 1	8.4402	4.90624e-08
13	ENSMUSG00000000957	Mmp14	matrix metallopeptidase 14 (membrane-inserted)	8.39991	2.63385e-08
14	ENSMUSG00000022586	Ly6i	lymphocyte antigen 6 complex, locus I	8.17603	2.81673e-07
15	ENSMUSG00000074115	Saa1	serum amyloid A 1	7.997	2.08224e-06
16	ENSMUSG00000021125	Arg2	arginase type II	7.82118	2.72992e-05
17	ENSMUSG00000062991	Nrg1	neuregulin 1	7.768	0.00013871
18	ENSMUSG00000022584	Ly6c2	lymphocyte antigen 6 complex, locus C2	7.76515	0.000368731
19	ENSMUSG00000027398	Il1b	interleukin 1 beta	7.75829	0.0017305
20	ENSMUSG00000020407	Upp1	uridine phosphorylase 1	7.62908	0.023984
21	ENSMUSG00000031722	Hp	haptoglobin	7.46268	0.000164723
22	ENSMUSG00000037161	Mgarp	mitochondria localized glutamic acid rich protein	7.41209	3.10912e-07
23	ENSMUSG00000022126	Acod1	aconitate decarboxylase 1	7.29276	6.47666e-11
24	ENSMUSG00000017002	Slpi	secretory leukocyte peptidase inhibitor	7.27567	0.00238084
25	ENSMUSG00000027399	Il1a	interleukin 1 alpha	7.21532	0.011215
26	ENSMUSG00000049093	Il23r	interleukin 23 receptor	7.19226	2.2404e-07
27	ENSMUSG00000042265	Trem1	triggering receptor expressed on myeloid cells 1	7.03477	0.00140366
28	ENSMUSG00000029372	Ppbp	pro-platelet basic protein	6.92152	0.00036649
29	ENSMUSG00000035042	Ccl5	chemokine (C-C motif) ligand 5	6.87711	1.25685e-09
30	ENSMUSG00000040152	Thbs1	thrombospondin 1	6.83805	8.82407e-06
31	ENSMUSG00000050737	Ptges	prostaglandin E synthase	6.81551	1.68651e-05
32	ENSMUSG00000053338	Tarm1	T cell-interacting, activating receptor on myeloid cells 1	6.79271	1.52381e-06
33	ENSMUSG00000038521	C1s1	complement component 1, s subcomponent 1	6.7681	9.58324e-05
34	ENSMUSG00000021614	Vcan	versican	6.73711	1.41558e-08
35	ENSMUSG00000001131	Timp1	tissue inhibitor of metalloproteinase 1	6.7016	0.0315534
36	ENSMUSG00000042284	Itga1	integrin alpha 1	6.63652	0.000205038
37	ENSMUSG00000027800	Tm4sf1	transmembrane 4 superfamily member 1	6.47649	0.0222012
38	ENSMUSG00000041324	Inhba	inhibin beta-A	6.43151	0.00409671
39	ENSMUSG00000050953	Gja1	gap junction protein, alpha 1	6.36601	0.00108906
40	ENSMUSG00000026072	Il1r1	interleukin 1 receptor, type I	6.32511	7.95466e-06
41	ENSMUSG00000030406	Gipr	gastric inhibitory polypeptide receptor	6.31882	0.000244432
42	ENSMUSG00000029380	Cxcl1	chemokine (C-X-C motif) ligand 1	6.30057	0.00970195
43	ENSMUSG00000025804	Ccr1	chemokine (C-C motif) receptor 1	6.29599	4.1939e-08
44	ENSMUSG00000102037	Bcl2a1a	B cell leukemia/lymphoma 2 related protein A1a	6.19342	1.8858e-05
45	ENSMUSG00000019929	Dcn	decorin	6.16575	0.000182809
46	ENSMUSG00000027737	Slc7a11	solute carrier family 7 (cationic amino acid transporter, y+ system), member 11	6.14588	0.000964124
47	ENSMUSG00000013974	Mcemp1	mast cell expressed membrane protein 1	6.13195	2.77165e-05
48	ENSMUSG00000053113	Socs3	suppressor of cytokine signaling 3	6.12537	2.81113e-06
49	ENSMUSG00000030142	Clec4e	C-type lectin domain family 4, member e	6.1058	5.68247e-12
50	ENSMUSG00000082976	Gm15056	predicted gene 15056	6.07227	0.0001001
51	ENSMUSG00000058427	Cxcl2	chemokine (C-X-C motif) ligand 2	6.02875	1.51719e-05
52	ENSMUSG00000009093	Gstt4	glutathione S-transferase, theta 4	5.8965	0.00234362
53	ENSMUSG00000021322	Aoah	acyloxyacyl hydrolase	5.86221	3.56922e-12
54	ENSMUSG00000032363	Adamts7	a disintegrin-like and metallopeptidase (reprolysin type) with thrombospondin type 1 motif, 7	5.855	0.0250357
55	ENSMUSG00000017737	Mmp9	matrix metallopeptidase 9	5.82462	0.00146073
56	ENSMUSG00000032487	Ptgs2	prostaglandin-endoperoxide synthase 2	5.81781	0.0153743
57	ENSMUSG00000027347	Rasgrp1	RAS guanyl releasing protein 1	5.81648	0.000490771
58	ENSMUSG00000035373	Ccl7	chemokine (C-C motif) ligand 7	5.78964	0.0370205
59	ENSMUSG00000029373	Pf4	platelet factor 4	5.70391	5.148e-08
60	ENSMUSG00000031596	Slc7a2	solute carrier family 7 (cationic amino acid transporter, y+ system), member 2	5.65766	8.08107e-05
61	ENSMUSG00000052516	Robo2	roundabout guidance receptor 2	5.60607	0.000143686
62	ENSMUSG00000030790	Adm	adrenomedullin	5.58064	0.000709794
63	ENSMUSG00000030187	Klra2	killer cell lectin-like receptor, subfamily A, member 2	5.5366	1.81863e-08
64	ENSMUSG00000021640	Naip1	NLR family, apoptosis inhibitory protein 1	5.49674	2.25004e-06
65	ENSMUSG00000009185	Ccl8	chemokine (C-C motif) ligand 8	5.46777	5.49186e-06
66	ENSMUSG00000044103	Il1f9	interleukin 1 family, member 9	5.42265	0.000205043
67	ENSMUSG00000054675	Tmem119	transmembrane protein 119	5.40922	0.000756824
68	ENSMUSG00000023349	Clec4n	C-type lectin domain family 4, member n	5.37673	0.00188392
69	ENSMUSG00000009376	Met	met proto-oncogene	5.32657	4.3101e-05
70	ENSMUSG00000036256	Igfbp7	insulin-like growth factor binding protein 7	5.25291	0.0366894
71	ENSMUSG00000076441	Ass1	argininosuccinate synthetase 1	5.19913	1.80366e-05
72	ENSMUSG00000025321	Itgb8	integrin beta 8	5.18893	0.00094734
73	ENSMUSG00000055602	Tcp10b	t-complex protein 10b	5.18361	0.000277296
74	ENSMUSG00000051748	Wfdc21	WAP four-disulfide core domain 21	5.18063	5.42765e-05
75	ENSMUSG00000035352	Ccl12	chemokine (C-C motif) ligand 12	5.16542	0.000967122
76	ENSMUSG00000032420	Nt5e	5' nucleotidase, ecto	5.13968	0.0182351
77	ENSMUSG00000039109	F13a1	coagulation factor XIII, A1 subunit	5.12927	0.00106508
78	ENSMUSG00000003541	Ier3	immediate early response 3	5.04768	5.54744e-06
79	ENSMUSG00000050994	Adgb	androglobin	5.04095	5.92755e-09
80	ENSMUSG00000039196	Orm1	orosomucoid 1	5.03933	0.00625908
81	ENSMUSG00000050350	Gpr18	G protein-coupled receptor 18	5.02337	8.10327e-06
82	ENSMUSG00000046245	Pilra	paired immunoglobin-like type 2 receptor alpha	4.9999	2.07705e-08
83	ENSMUSG00000029082	Bst1	bone marrow stromal cell antigen 1	4.96484	1.13219e-11
84	ENSMUSG00000062480	Acat3	acetyl-Coenzyme A acetyltransferase 3	4.96311	0.00117432
85	ENSMUSG00000032561	Acpp	acid phosphatase, prostate	4.95847	0.00964538
86	ENSMUSG00000026399	Cd55	CD55 molecule, decay accelerating factor for complement	4.951	0.0367311
87	ENSMUSG00000044674	Fzd1	frizzled class receptor 1	4.95048	0.000785638
88	ENSMUSG00000032724	Abtb2	ankyrin repeat and BTB (POZ) domain containing 2	4.94884	0.000189857
89	ENSMUSG00000031444	F10	coagulation factor X	4.94769	4.07753e-09
90	ENSMUSG00000016194	Hsd11b1	hydroxysteroid 11-beta dehydrogenase 1	4.93004	0.000855795
91	ENSMUSG00000063234	Gpr84	G protein-coupled receptor 84	4.91333	1.22035e-07
92	ENSMUSG00000006818	Sod2	superoxide dismutase 2, mitochondrial	4.82286	5.68247e-12
93	ENSMUSG00000035385	Ccl2	chemokine (C-C motif) ligand 2	4.81996	0.0051165
94	ENSMUSG00000028583	Pdpn	podoplanin	4.8179	5.81457e-05
95	ENSMUSG00000032204	Aqp9	aquaporin 9	4.80906	0.0013889
96	ENSMUSG00000022534	Mefv	Mediterranean fever	4.79763	1.22625e-05
97	ENSMUSG00000051177	Plcb1	phospholipase C, beta 1	4.79199	0.0014956
98	ENSMUSG00000026773	Pfkfb3	6-phosphofructo-2-kinase/fructose-2,6-biphosphatase 3	4.78396	1.79993e-08
99	ENSMUSG00000024730	Ms4a8a	membrane-spanning 4-domains, subfamily A, member 8A	4.76158	9.46031e-05
100	ENSMUSG00000035105	Egln3	egl-9 family hypoxia-inducible factor 3	4.76067	1.11056e-05
101	ENSMUSG00000041754	Trem3	triggering receptor expressed on myeloid cells 3	4.75854	9.67919e-06
102	ENSMUSG00000030474	Siglece	sialic acid binding Ig-like lectin E	4.75397	1.53552e-07
103	ENSMUSG00000037989	Wnk2	WNK lysine deficient protein kinase 2	4.69074	0.000380899
104	ENSMUSG00000050931	Sgms2	sphingomyelin synthase 2	4.67319	5.8155e-07
105	ENSMUSG00000020178	Adora2a	adenosine A2a receptor	4.65785	0.000100794
106	ENSMUSG00000051379	Flrt3	fibronectin leucine rich transmembrane protein 3	4.62653	0.000616626
107	ENSMUSG00000041540	Sox5	SRY (sex determining region Y)-box 5	4.60347	0.000628133
108	ENSMUSG00000031955	Bcar1	breast cancer anti-estrogen resistance 1	4.59644	1.03361e-05
109	ENSMUSG00000026981	Il1rn	interleukin 1 receptor antagonist	4.57123	5.79124e-05
110	ENSMUSG00000057465	Saa2	serum amyloid A 2	4.57103	0.00325875
111	ENSMUSG00000066684	Pilrb1	paired immunoglobin-like type 2 receptor beta 1	4.56947	2.4607e-05
112	ENSMUSG00000046908	Ltb4r1	leukotriene B4 receptor 1	4.53482	1.41847e-05
113	ENSMUSG00000024164	C3	complement component 3	4.51505	5.92755e-09
114	ENSMUSG00000030162	Olr1	oxidized low density lipoprotein (lectin-like) receptor 1	4.51443	0.00275819
115	ENSMUSG00000000204	Slfn4	schlafen 4	4.49736	0.000264536
116	ENSMUSG00000049939	Lrrc4	leucine rich repeat containing 4	4.47125	0.000208274
117	ENSMUSG00000016283	H2-M2	histocompatibility 2, M region locus 2	4.40188	0.000537571
118	ENSMUSG00000024548	Setbp1	SET binding protein 1	4.39825	0.00235479
119	ENSMUSG00000066682	Pilrb2	paired immunoglobin-like type 2 receptor beta 2	4.31616	2.2497e-06
120	ENSMUSG00000056054	S100a8	S100 calcium binding protein A8 (calgranulin A)	4.31591	0.0153765
121	ENSMUSG00000000794	Kcnn3	potassium intermediate/small conductance calcium-activated channel, subfamily N, member 3	4.26409	0.0112801
122	ENSMUSG00000033420	Antxr1	anthrax toxin receptor 1	4.24585	1.40011e-05
123	ENSMUSG00000004359	Spic	Spi-C transcription factor (Spi-1/PU.1 related)	4.23957	0.00241881
124	ENSMUSG00000026984	Il1f6	interleukin 1 family, member 6	4.23715	0.0382257
125	ENSMUSG00000075302	Erich2	glutamate rich 2	4.21488	0.0125757
126	ENSMUSG00000043421	Hilpda	hypoxia inducible lipid droplet associated	4.19463	0.00386244
127	ENSMUSG00000023913	Pla2g7	phospholipase A2, group VII (platelet-activating factor acetylhydrolase, plasma)	4.18884	2.41265e-14
128	ENSMUSG00000025161	Slc16a3	solute carrier family 16 (monocarboxylic acid transporters), member 3	4.17045	4.38589e-09
129	ENSMUSG00000024529	Lox	lysyl oxidase	4.1566	0.0105149
130	ENSMUSG00000090145	Ugt1a6b	UDP glucuronosyltransferase 1 family, polypeptide A6B	4.14841	0.000535711
131	ENSMUSG00000039693	Msantd3	Myb/SANT-like DNA-binding domain containing 3	4.1447	1.69326e-06
132	ENSMUSG00000039395	Mreg	melanoregulin	4.12683	9.8483e-05
133	ENSMUSG00000042190	Cmklr1	chemokine-like receptor 1	4.12503	2.36826e-05
134	ENSMUSG00000022895	Ets2	E26 avian leukemia oncogene 2, 3' domain	4.11352	9.8765e-08
135	ENSMUSG00000028780	Sema3c	sema domain, immunoglobulin domain (Ig), short basic domain, secreted, (semaphorin) 3C	4.05432	0.000707387
136	ENSMUSG00000101389	Ms4a4a	membrane-spanning 4-domains, subfamily A, member 4A	4.0536	0.000570847
137	ENSMUSG00000026980	Ly75	lymphocyte antigen 75	4.02558	0.000348495
138	ENSMUSG00000032024	Clmp	CXADR-like membrane protein	4.02356	0.003559
139	ENSMUSG00000032311	Nrg4	neuregulin 4	4.01813	2.2186e-05
140	ENSMUSG00000078780	Gm5150	predicted gene 5150	3.99014	4.07753e-09
141	ENSMUSG00000022687	Boc	biregional cell adhesion molecule-related/down-regulated by oncogenes (Cdon) binding protein	3.97519	0.00371347
142	ENSMUSG00000044337	Ackr3	atypical chemokine receptor 3	3.96546	0.0296103
143	ENSMUSG00000020303	Stc2	stanniocalcin 2	3.96269	0.0111079
144	ENSMUSG00000025591	Tma16	translation machinery associated 16	3.96056	5.60611e-09
145	ENSMUSG00000015314	Slamf6	SLAM family member 6	3.94999	9.50939e-06
146	ENSMUSG00000025044	Msr1	macrophage scavenger receptor 1	3.88826	1.67945e-09
147	ENSMUSG00000018500	Adora2b	adenosine A2b receptor	3.88102	0.00179015
148	ENSMUSG00000028645	Slc2a1	solute carrier family 2 (facilitated glucose transporter), member 1	3.87314	6.90649e-08
149	ENSMUSG00000055632	Hmcn2	hemicentin 2	3.8663	0.000392854
150	ENSMUSG00000023078	Cxcl13	chemokine (C-X-C motif) ligand 13	3.86606	0.00495503
151	ENSMUSG00000021759	Plpp1	phospholipid phosphatase 1	3.84311	2.31659e-05
152	ENSMUSG00000041293	Adgrf1	adhesion G protein-coupled receptor F1	3.84023	0.000964615
153	ENSMUSG00000031586	Rbpms	RNA binding protein gene with multiple splicing	3.83151	0.000370326
154	ENSMUSG00000003617	Cp	ceruloplasmin	3.82857	0.0150774
155	ENSMUSG00000022661	Cd200	CD200 antigen	3.81689	0.00268612
156	ENSMUSG00000030214	Plbd1	phospholipase B domain containing 1	3.806	0.000419511
157	ENSMUSG00000089665	Fcor	Foxo1 corepressor	3.80279	5.89325e-05
158	ENSMUSG00000004151	Etv1	ets variant 1	3.79133	3.50787e-06
159	ENSMUSG00000055102	Zfp819	zinc finger protein 819	3.74602	0.00504685
160	ENSMUSG00000000730	Dnmt3l	DNA (cytosine-5-)-methyltransferase 3-like	3.74	0.00152894
161	ENSMUSG00000022218	Tgm1	transglutaminase 1, K polypeptide	3.72131	0.000509848
162	ENSMUSG00000026131	Dst	dystonin	3.7149	6.25276e-06
163	ENSMUSG00000015316	Slamf1	signaling lymphocytic activation molecule family member 1	3.70836	0.0362579
164	ENSMUSG00000020717	Pecam1	platelet/endothelial cell adhesion molecule 1	3.70721	0.00204966
165	ENSMUSG00000048621	Gm6377	predicted gene 6377	3.69958	0.00397648
166	ENSMUSG00000028525	Pde4b	phosphodiesterase 4B, cAMP specific	3.69749	4.38589e-09
167	ENSMUSG00000056749	Nfil3	nuclear factor, interleukin 3, regulated	3.69295	1.15978e-06
168	ENSMUSG00000045664	Cdc42ep2	CDC42 effector protein (Rho GTPase binding) 2	3.68352	2.17925e-06
169	ENSMUSG00000018796	Acsl1	acyl-CoA synthetase long-chain family member 1	3.67368	1.03797e-08
170	ENSMUSG00000026271	Gpr35	G protein-coupled receptor 35	3.67023	0.00166651
171	ENSMUSG00000053318	Slamf8	SLAM family member 8	3.66066	0.000684541
172	ENSMUSG00000078566	Bnip3	BCL2/adenovirus E1B interacting protein 3	3.64273	2.35997e-07
173	ENSMUSG00000022098	Bmp1	bone morphogenetic protein 1	3.63751	0.001672
174	ENSMUSG00000028480	Glipr2	GLI pathogenesis-related 2	3.63536	0.0042909
175	ENSMUSG00000054203	Ifi205	interferon activated gene 205	3.63411	0.00234468
176	ENSMUSG00000021109	Hif1a	hypoxia inducible factor 1, alpha subunit	3.63051	1.17374e-08
177	ENSMUSG00000027276	Jag1	jagged 1	3.62157	3.61056e-07
178	ENSMUSG00000045667	Smtnl2	smoothelin-like 2	3.6113	0.000127342
179	ENSMUSG00000038540	Tmc3	transmembrane channel-like gene family 3	3.58604	0.00510535
180	ENSMUSG00000067279	Ppp1r3c	protein phosphatase 1, regulatory subunit 3C	3.55053	0.0026513
181	ENSMUSG00000003955	Fam162a	family with sequence similarity 162, member A	3.54443	2.02596e-07
182	ENSMUSG00000039891	Txlnb	taxilin beta	3.52204	0.00214698
183	ENSMUSG00000074500	Zfp558	zinc finger protein 558	3.50969	0.000100263
184	ENSMUSG00000035783	Acta2	actin alpha 2, smooth muscle, aorta	3.50844	0.000184602
185	ENSMUSG00000057914	Cacnb2	calcium channel, voltage-dependent, beta 2 subunit	3.49663	0.0186254
186	ENSMUSG00000016496	Cd274	CD274 antigen	3.49287	2.3955e-08
187	ENSMUSG00000038037	Socs1	suppressor of cytokine signaling 1	3.4868	0.0261947
188	ENSMUSG00000021831	Ero1a	endoplasmic reticulum oxidoreductase 1 alpha	3.48665	2.07705e-08
189	ENSMUSG00000029608	Rph3a	rabphilin 3A	3.4614	0.0212343
190	ENSMUSG00000020227	Irak3	interleukin-1 receptor-associated kinase 3	3.45601	5.16857e-10
191	ENSMUSG00000030516	Tjp1	tight junction protein 1	3.45073	0.00684929
192	ENSMUSG00000020785	Camkk1	calcium/calmodulin-dependent protein kinase kinase 1, alpha	3.44909	0.00128801
193	ENSMUSG00000078783	Gm9733	predicted gene 9733	3.43564	0.00689113
194	ENSMUSG00000018476	Kdm6b	KDM1 lysine (K)-specific demethylase 6B	3.42208	7.72454e-07
195	ENSMUSG00000044719	E230025N22Rik	Riken cDNA E230025N22 gene	3.40071	0.0192716
196	ENSMUSG00000050108	Bpifc	BPI fold containing family C	3.38825	0.0419187
197	ENSMUSG00000056671	Prelid2	PRELI domain containing 2	3.38823	3.87592e-07
198	ENSMUSG00000055172	C1ra	complement component 1, r subcomponent A	3.37657	4.07753e-09
199	ENSMUSG00000014602	Kif1a	kinesin family member 1A	3.3763	0.0176907
200	ENSMUSG00000042622	Maff	v-maf musculoaponeurotic fibrosarcoma oncogene family, protein F (avian)	3.37537	4.51055e-05
201	ENSMUSG00000006342	Susd2	sushi domain containing 2	3.37398	0.00695933
202	ENSMUSG00000043336	Filip1l	filamin A interacting protein 1-like	3.35985	3.41944e-09
203	ENSMUSG00000039753	Fbxl5	F-box and leucine-rich repeat protein 5	3.35247	3.29624e-07
204	ENSMUSG00000003865	Gys1	glycogen synthase 1, muscle	3.33436	3.2253e-08
205	ENSMUSG00000040841	Six5	sine oculis-related homeobox 5	3.33354	0.00203723
206	ENSMUSG00000036766	Dner	delta/notch-like EGF repeat containing	3.33234	0.00190609
207	ENSMUSG00000046997	Spsb4	splA/ryanodine receptor domain and SOCS box containing 4	3.33186	0.0015828
208	ENSMUSG00000070691	Runx3	runt related transcription factor 3	3.32985	0.00018149
209	ENSMUSG00000047643	Gm5454	predicted gene 5454	3.32099	4.07424e-05
210	ENSMUSG00000078810	Gp6	glycoprotein 6 (platelet)	3.31297	0.0107979
211	ENSMUSG00000051367	Six1	sine oculis-related homeobox 1	3.30948	0.0204488
212	ENSMUSG00000045502	Hcar2	hydroxycarboxylic acid receptor 2	3.30346	0.0116035
213	ENSMUSG00000005413	Hmox1	heme oxygenase 1	3.30261	1.70634e-08
214	ENSMUSG00000045094	Arhgef37	Rho guanine nucleotide exchange factor (GEF) 37	3.29273	0.00393524
215	ENSMUSG00000020108	Ddit4	DNA-damage-inducible transcript 4	3.29108	0.00700565
216	ENSMUSG00000019874	Fabp7	fatty acid binding protein 7, brain	3.27813	1.03241e-05
217	ENSMUSG00000025959	Klf7	Kruppel-like factor 7 (ubiquitous)	3.27639	0.00998131
218	ENSMUSG00000054855	Rnd1	Rho family GTPase 1	3.25144	0.000755309
219	ENSMUSG00000024190	Dusp1	dual specificity phosphatase 1	3.24781	4.35115e-06
220	ENSMUSG00000059040	Eno1b	enolase 1B, retrotransposed	3.20756	0.000114767
221	ENSMUSG00000070524	Fcrlb	Fc receptor-like B	3.20412	0.00507416
222	ENSMUSG00000026875	Traf1	TNF receptor-associated factor 1	3.1891	0.000399848
223	ENSMUSG00000036053	Fmnl2	formin-like 2	3.18022	0.000120209
224	ENSMUSG00000038527	C1rl	complement component 1, r subcomponent-like	3.17379	6.43511e-07
225	ENSMUSG00000073557	Ppp1r12b	protein phosphatase 1, regulatory subunit 12B	3.15447	0.00434755
226	ENSMUSG00000018906	P4ha2	procollagen-proline, 2-oxoglutarate 4-dioxygenase (proline 4-hydroxylase), alpha II polypeptide	3.15331	4.83602e-06
227	ENSMUSG00000031740	Mmp2	matrix metallopeptidase 2	3.15268	0.0167924
228	ENSMUSG00000030402	Ppm1n	protein phosphatase, Mg2+/Mn2+ dependent, 1N (putative)	3.14754	0.0064322
229	ENSMUSG00000017740	Slc12a5	solute carrier family 12, member 5	3.14129	0.00426527
230	ENSMUSG00000079652	Fam71f2	family with sequence similarity 71, member F2	3.13098	0.0338229
231	ENSMUSG00000020010	Vnn3	vanin 3	3.12067	0.00457405
232	ENSMUSG00000021565	Slc6a19	solute carrier family 6 (neurotransmitter transporter), member 19	3.11311	0.00299152
233	ENSMUSG00000015968	Cacna1d	calcium channel, voltage-dependent, L type, alpha 1D subunit	3.10644	2.22347e-07
234	ENSMUSG00000029361	Nos1	nitric oxide synthase 1, neuronal	3.07948	0.00229992
235	ENSMUSG00000031762	Mt2	metallothionein 2	3.07869	6.1809e-06
236	ENSMUSG00000049608	Gpr55	G protein-coupled receptor 55	3.07675	0.0163484
237	ENSMUSG00000021591	Glrx	glutaredoxin	3.07071	1.0566e-06
238	ENSMUSG00000022094	Slc39a14	solute carrier family 39 (zinc transporter), member 14	3.0697	7.4239e-05
239	ENSMUSG00000070942	Il1rl2	interleukin 1 receptor-like 2	3.05929	0.000184602
240	ENSMUSG00000002847	Pla1a	phospholipase A1 member A	3.05791	0.0292308
241	ENSMUSG00000024953	Prdx5	peroxiredoxin 5	3.05472	2.07705e-08
242	ENSMUSG00000024968	Rcor2	REST corepressor 2	3.00868	0.000660126
243	ENSMUSG00000028347	Tmeff1	transmembrane protein with EGF-like and two follistatin-like domains 1	3.00562	0.00290258
244	ENSMUSG00000004961	Syt5	synaptotagmin V	3.00007	0.0196907
245	ENSMUSG00000024737	Slc15a3	solute carrier family 15, member 3	2.99711	6.54109e-07
246	ENSMUSG00000052062	Pard3b	par-3 family cell polarity regulator beta	2.99484	0.00539211
247	ENSMUSG00000028885	Smpdl3b	sphingomyelin phosphodiesterase, acid-like 3B	2.9803	0.00012358
248	ENSMUSG00000009876	Cox4i2	cytochrome c oxidase subunit 4I2	2.9769	0.0109477
249	ENSMUSG00000030148	Clec4a2	C-type lectin domain family 4, member a2	2.96945	2.3955e-08
250	ENSMUSG00000001128	Cfp	complement factor properdin	2.96461	3.46392e-06
251	ENSMUSG00000035678	Tnfsf9	tumor necrosis factor (ligand) superfamily, member 9	2.95708	0.00361506
252	ENSMUSG00000024778	Fas	Fas (TNF receptor superfamily member 6)	2.95667	1.08859e-06
253	ENSMUSG00000004947	Dtx2	deltex 2, E3 ubiquitin ligase	2.95346	1.19033e-05
254	ENSMUSG00000022864	D16Ertd472e	DNA segment, Chr 16, ERATO Doi 472, expressed	2.94562	0.00187937
255	ENSMUSG00000032356	Rasgrf1	RAS protein-specific guanine nucleotide-releasing factor 1	2.9437	0.0200543
256	ENSMUSG00000037991	Rmi2	RecQ mediated genome instability 2	2.935	0.0291536
257	ENSMUSG00000036136	Fam110c	family with sequence similarity 110, member C	2.93273	0.00194257
258	ENSMUSG00000038357	Camp	cathelicidin antimicrobial peptide	2.93035	0.0471792
259	ENSMUSG00000033565	Rbfox2	RNA binding protein, fox-1 homolog (C. elegans) 2	2.92031	0.00211294
260	ENSMUSG00000030748	Il4ra	interleukin 4 receptor, alpha	2.91619	3.54007e-06
261	ENSMUSG00000020473	Aebp1	AE binding protein 1	2.91548	0.0111445
262	ENSMUSG00000044562	Rasip1	Ras interacting protein 1	2.91118	0.0052097
263	ENSMUSG00000031652	N4bp1	NEDD4 binding protein 1	2.89634	5.92755e-09
264	ENSMUSG00000029135	Fosl2	fos-like antigen 2	2.89034	1.90456e-05
265	ENSMUSG00000030410	Dmwd	dystrophia myotonica-containing WD repeat motif	2.88979	0.00418669
266	ENSMUSG00000079681	Zglp1	zinc finger, GATA-like protein 1	2.88652	0.0230411
267	ENSMUSG00000020277	Pfkl	phosphofructokinase, liver, B-type	2.88644	6.31083e-08
268	ENSMUSG00000005057	Sh2b2	SH2B adaptor protein 2	2.88225	8.10327e-06
269	ENSMUSG00000048234	Rnf149	ring finger protein 149	2.87788	4.80779e-11
270	ENSMUSG00000002020	Ltbp2	latent transforming growth factor beta binding protein 2	2.86019	0.0198997
271	ENSMUSG00000021997	Lrrc63	leucine rich repeat containing 63	2.85959	0.00226493
272	ENSMUSG00000024772	Ehd1	EH-domain containing 1	2.84505	4.9539e-08
273	ENSMUSG00000049037	Clec4a1	C-type lectin domain family 4, member a1	2.8366	9.81872e-06
274	ENSMUSG00000078763	Slfn1	schlafen 1	2.82414	0.00450045
275	ENSMUSG00000040562	Gstm2	glutathione S-transferase, mu 2	2.80956	0.00179816
276	ENSMUSG00000018417	Myo1b	myosin IB	2.80718	0.000729168
277	ENSMUSG00000025791	Pgm1	phosphoglucomutase 1	2.80581	4.63504e-09
278	ENSMUSG00000034266	Batf	basic leucine zipper transcription factor, ATF-like	2.79624	0.000660557
279	ENSMUSG00000047945	Marcksl1	MARCKS-like 1	2.76382	2.3955e-08
280	ENSMUSG00000024789	Jak2	Janus kinase 2	2.76052	4.60825e-07
281	ENSMUSG00000040675	Mthfd1l	methylenetetrahydrofolate dehydrogenase (NADP+ dependent) 1-like	2.75921	2.95042e-07
282	ENSMUSG00000024043	Arhgap28	Rho GTPase activating protein 28	2.75185	0.00195827
283	ENSMUSG00000019850	Tnfaip3	tumor necrosis factor, alpha-induced protein 3	2.74431	1.03797e-08
284	ENSMUSG00000062070	Pgk1	phosphoglycerate kinase 1	2.73276	6.30769e-10
285	ENSMUSG00000073421	H2-Ab1	histocompatibility 2, class II antigen A, beta 1	2.72752	0.00161529
286	ENSMUSG00000096140	Ankrd66	ankyrin repeat domain 66	2.723	0.00125732
287	ENSMUSG00000031488	Rab11fip1	RAB11 family interacting protein 1 (class I)	2.71607	0.000238471
288	ENSMUSG00000034271	Jdp2	Jun dimerization protein 2	2.70273	4.98382e-05
289	ENSMUSG00000062785	Kcnc3	potassium voltage gated channel, Shaw-related subfamily, member 3	2.69511	0.00261453
290	ENSMUSG00000102051	Ly6a2	lymphocyte antigen 6 complex, locus A2	2.69468	0.0404951
291	ENSMUSG00000039934	Gsap	gamma-secretase activating protein	2.67496	3.15873e-09
292	ENSMUSG00000063229	Ldha	lactate dehydrogenase A	2.65704	2.11927e-08
293	ENSMUSG00000027962	Vcam1	vascular cell adhesion molecule 1	2.65579	0.000281794
294	ENSMUSG00000036863	Syde2	synapse defective 1, Rho GTPase, homolog 2 (C. elegans)	2.64315	0.0325337
295	ENSMUSG00000030144	Clec4d	C-type lectin domain family 4, member d	2.64044	1.31307e-09
296	ENSMUSG00000036469	Marchf1	membrane associated ring-CH-type finger 1	2.63856	0.000414198
297	ENSMUSG00000098470	C1rb	complement component 1, r subcomponent B	2.63399	0.00911287
298	ENSMUSG00000038668	Lpar1	lysophosphatidic acid receptor 1	2.62984	0.0099686
299	ENSMUSG00000042677	Zc3h12a	zinc finger CCCH type containing 12A	2.62552	9.41806e-06
300	ENSMUSG00000035356	Nfkbiz	nuclear factor of kappa light polypeptide gene enhancer in B cells inhibitor, zeta	2.62281	7.1634e-05
301	ENSMUSG00000049848	Ceacam19	carcinoembryonic antigen-related cell adhesion molecule 19	2.61203	0.0116708
302	ENSMUSG00000031714	Gab1	growth factor receptor bound protein 2-associated protein 1	2.60887	0.000797787
303	ENSMUSG00000024186	Rgs11	regulator of G-protein signaling 11	2.60108	6.63658e-06
304	ENSMUSG00000042700	Sipa1l1	signal-induced proliferation-associated 1 like 1	2.59436	1.18542e-05
305	ENSMUSG00000001348	Acp5	acid phosphatase 5, tartrate resistant	2.58806	0.000443926
306	ENSMUSG00000075602	Ly6a	lymphocyte antigen 6 complex, locus A	2.586	0.0201509
307	ENSMUSG00000021360	Gcnt2	glucosaminyl (N-acetyl) transferase 2, I-branching enzyme	2.58578	0.000660917
308	ENSMUSG00000041268	Dmxl2	Dmx-like 2	2.57547	0.000167625
309	ENSMUSG00000022901	Cd86	CD86 antigen	2.56754	0.0211432
310	ENSMUSG00000026827	Gpd2	glycerol phosphate dehydrogenase 2, mitochondrial	2.56331	7.19612e-05
311	ENSMUSG00000104301	Wdr49	WD repeat domain 49	2.5618	0.047839
312	ENSMUSG00000042364	Snx18	sorting nexin 18	2.55881	8.2799e-07
313	ENSMUSG00000024044	Epb41l3	erythrocyte membrane protein band 4.1 like 3	2.55354	0.00333812
314	ENSMUSG00000096375	Gm7094	predicted pseudogene 7094	2.55269	0.0121226
315	ENSMUSG00000030786	Itgam	integrin alpha M	2.55149	1.79993e-08
316	ENSMUSG00000023991	Foxp4	forkhead box P4	2.54827	8.15331e-08
317	ENSMUSG00000037418	Best1	bestrophin 1	2.54525	0.0255406
318	ENSMUSG00000023947	Nfkbie	nuclear factor of kappa light polypeptide gene enhancer in B cells inhibitor, epsilon	2.5434	1.60322e-07
319	ENSMUSG00000034987	Hrh2	histamine receptor H2	2.54307	0.0199379
320	ENSMUSG00000053475	Tnfaip6	tumor necrosis factor alpha induced protein 6	2.53115	0.0372378
321	ENSMUSG00000026482	Rgl1	ral guanine nucleotide dissociation stimulator,-like 1	2.53111	0.00201368
322	ENSMUSG00000026656	Fcgr2b	Fc receptor, IgG, low affinity IIb	2.52359	3.61271e-07
323	ENSMUSG00000074731	Zfp345	zinc finger protein 345	2.52338	0.0200982
324	ENSMUSG00000045671	Spred2	sprouty-related EVH1 domain containing 2	2.52076	0.00011255
325	ENSMUSG00000034751	Mast4	microtubule associated serine/threonine kinase family member 4	2.51582	0.0447069
326	ENSMUSG00000025911	Adhfe1	alcohol dehydrogenase, iron containing, 1	2.51303	0.00267528
327	ENSMUSG00000039747	Orai2	ORAI calcium release-activated calcium modulator 2	2.50844	6.0083e-07
328	ENSMUSG00000027646	Src	Rous sarcoma oncogene	2.50751	0.000174747
329	ENSMUSG00000023456	Tpi1	triosephosphate isomerase 1	2.50676	2.63385e-08
330	ENSMUSG00000030203	Dusp16	dual specificity phosphatase 16	2.50664	2.78029e-05
331	ENSMUSG00000026829	Gbgt1	globoside alpha-1,3-N-acetylgalactosaminyltransferase 1	2.50317	0.0062624
332	ENSMUSG00000029314	Gpat3	glycerol-3-phosphate acyltransferase 3	2.50028	0.00064397
333	ENSMUSG00000054843	Atrnl1	attractin like 1	2.49912	4.9241e-05
334	ENSMUSG00000018927	Ccl6	chemokine (C-C motif) ligand 6	2.4988	2.57553e-06
335	ENSMUSG00000021025	Nfkbia	nuclear factor of kappa light polypeptide gene enhancer in B cells inhibitor, alpha	2.49826	2.26115e-08
336	ENSMUSG00000028517	Plpp3	phospholipid phosphatase 3	2.49563	0.00371966
337	ENSMUSG00000074677	Sirpb1c	signal-regulatory protein beta 1C	2.49498	2.18243e-07
338	ENSMUSG00000037437	Adam32	a disintegrin and metallopeptidase domain 32	2.49069	0.0246587
339	ENSMUSG00000040624	Plekhg1	pleckstrin homology domain containing, family G (with RhoGef domain) member 1	2.4862	0.000446687
340	ENSMUSG00000069792	Wfdc17	WAP four-disulfide core domain 17	2.4819	2.43904e-06
341	ENSMUSG00000031584	Gsr	glutathione reductase	2.47135	5.92755e-09
342	ENSMUSG00000032902	Slc16a1	solute carrier family 16 (monocarboxylic acid transporters), member 1	2.46901	4.41393e-06
343	ENSMUSG00000050914	Ankrd37	ankyrin repeat domain 37	2.46618	0.00137007
344	ENSMUSG00000020592	Sdc1	syndecan 1	2.4592	4.83602e-06
345	ENSMUSG00000025491	Ifitm1	interferon induced transmembrane protein 1	2.45704	0.0224726
346	ENSMUSG00000051439	Cd14	CD14 antigen	2.45137	0.00193342
347	ENSMUSG00000022180	Slc7a8	solute carrier family 7 (cationic amino acid transporter, y+ system), member 8	2.44762	8.56774e-07
348	ENSMUSG00000020256	Aldh1l2	aldehyde dehydrogenase 1 family, member L2	2.44213	0.00357829
349	ENSMUSG00000033307	Mif	macrophage migration inhibitory factor (glycosylation-inhibiting factor)	2.43811	2.01646e-05
350	ENSMUSG00000053965	Pde5a	phosphodiesterase 5A, cGMP-specific	2.43609	0.0054162
351	ENSMUSG00000007655	Cav1	caveolin 1, caveolae protein	2.43501	0.00221658
352	ENSMUSG00000028214	Gem	GTP binding protein (gene overexpressed in skeletal muscle)	2.42228	0.0407477
353	ENSMUSG00000025489	Ifitm5	interferon induced transmembrane protein 5	2.41254	0.0044701
354	ENSMUSG00000104713	Gbp6	guanylate binding protein 6	2.39099	0.000534356
355	ENSMUSG00000033644	Piwil2	piwi-like RNA-mediated gene silencing 2	2.38578	0.00489868
356	ENSMUSG00000080316	Spaca6	sperm acrosome associated 6	2.382	0.00259734
357	ENSMUSG00000031504	Rab20	RAB20, member RAS oncogene family	2.37099	1.46255e-06
358	ENSMUSG00000056501	Cebpb	CCAAT/enhancer binding protein (C/EBP), beta	2.36466	4.51055e-05
359	ENSMUSG00000037171	Nodal	nodal	2.363	0.0190917
360	ENSMUSG00000070873	Lilra5	leukocyte immunoglobulin-like receptor, subfamily A (with TM domain), member 5	2.363	0.0347967
361	ENSMUSG00000058624	Gda	guanine deaminase	2.352	0.00731577
362	ENSMUSG00000028680	Plk3	polo like kinase 3	2.34969	0.000217871
363	ENSMUSG00000047712	Ust	uronyl-2-sulfotransferase	2.34602	0.00105992
364	ENSMUSG00000063354	Slc39a4	solute carrier family 39 (zinc transporter), member 4	2.34592	0.000507743
365	ENSMUSG00000038412	Higd1a	HIG1 domain family, member 1A	2.33937	4.17216e-07
366		H2-Q9	histocompatibility 2, Q region locus 9	2.33092	0.00241308
367	ENSMUSG00000047842	Diras2	DIRAS family, GTP-binding RAS-like 2	2.3243	0.0380472
368	ENSMUSG00000055493	Epm2a	epilepsy, progressive myoclonic epilepsy, type 2 gene alpha	2.32273	0.0023519
369	ENSMUSG00000095788	Sirpb1a	signal-regulatory protein beta 1A	2.31651	0.000121323
370	ENSMUSG00000067206	Lrrc66	leucine rich repeat containing 66	2.3065	0.0390329
371	ENSMUSG00000070427	Il18bp	interleukin 18 binding protein	2.30601	0.000729168
372	ENSMUSG00000056220	Pla2g4a	phospholipase A2, group IVA (cytosolic, calcium-dependent)	2.29563	0.000347438
373	ENSMUSG00000000303	Cdh1	cadherin 1	2.28993	0.0122961
374	ENSMUSG00000039578	Ccser1	coiled-coil serine rich 1	2.28784	0.0376137
375	ENSMUSG00000001663	Gstt1	glutathione S-transferase, theta 1	2.2852	0.00820253
376	ENSMUSG00000032000	Birc3	baculoviral IAP repeat-containing 3	2.28246	4.63504e-09
377	ENSMUSG00000063524	Eno1	enolase 1, alpha non-neuron	2.27952	2.22347e-07
378	ENSMUSG00000099974	Bcl2a1d	B cell leukemia/lymphoma 2 related protein A1d	2.27568	0.0139813
379	ENSMUSG00000023961	Enpp4	ectonucleotide pyrophosphatase/phosphodiesterase 4	2.27456	0.00254246
380	ENSMUSG00000052821	Cysltr1	cysteinyl leukotriene receptor 1	2.27136	0.000590586
381	ENSMUSG00000059108	Ifitm6	interferon induced transmembrane protein 6	2.26977	0.0377905
382	ENSMUSG00000036867	Smad6	SMAD family member 6	2.25778	0.00830577
383	ENSMUSG00000037940	Inpp4b	inositol polyphosphate-4-phosphatase, type II	2.24935	0.00194505
384	ENSMUSG00000042182	Bend6	BEN domain containing 6	2.24413	0.0248908
385	ENSMUSG00000022863	Btg3	BTG anti-proliferation factor 3	2.23923	0.000750974
386	ENSMUSG00000037217	Syn1	synapsin I	2.2323	0.000180743
387	ENSMUSG00000031297	Slc7a3	solute carrier family 7 (cationic amino acid transporter, y+ system), member 3	2.22451	0.0308889
388	ENSMUSG00000042498	Radx	RPA1 related single stranded DNA binding protein, X-linked	2.21934	0.000375418
389	ENSMUSG00000022876	Samsn1	SAM domain, SH3 domain and nuclear localization signals, 1	2.21603	4.39702e-06
390	ENSMUSG00000000628	Hk2	hexokinase 2	2.20179	9.14638e-05
391	ENSMUSG00000025498	Irf7	interferon regulatory factor 7	2.19751	0.00291197
392	ENSMUSG00000028982	Slc25a33	solute carrier family 25, member 33	2.19718	0.00326126
393	ENSMUSG00000032691	Nlrp3	NLR family, pyrin domain containing 3	2.18748	1.08333e-07
394	ENSMUSG00000043939	A530064D06Rik	RIKEN cDNA A530064D06 gene	2.18051	0.0231339
395	ENSMUSG00000017057	Il13ra1	interleukin 13 receptor, alpha 1	2.17707	0.00695439
396	ENSMUSG00000035004	Igsf6	immunoglobulin superfamily, member 6	2.17167	2.35997e-07
397	ENSMUSG00000015243	Abca1	ATP-binding cassette, sub-family A (ABC1), member 1	2.17054	0.00193342
398	ENSMUSG00000017144	Rnd3	Rho family GTPase 3	2.16402	0.000255737
399	ENSMUSG00000045725	Prr15	proline rich 15	2.14515	0.0156998
400	ENSMUSG00000020057	Dram1	DNA-damage regulated autophagy modulator 1	2.13442	2.75563e-05
401	ENSMUSG00000026315	Serpinb8	serine (or cysteine) peptidase inhibitor, clade B, member 8	2.1335	3.00236e-08
402	ENSMUSG00000060550	H2-Q7	histocompatibility 2, Q region locus 7	2.13328	0.000206113
403	ENSMUSG00000015340	Cybb	cytochrome b-245, beta polypeptide	2.12967	0.00052495
404	ENSMUSG00000030108	Slc6a13	solute carrier family 6 (neurotransmitter transporter, GABA), member 13	2.12689	0.00660923
405	ENSMUSG00000031987	Egln1	egl-9 family hypoxia-inducible factor 1	2.1167	5.02477e-06
406	ENSMUSG00000066152	Slc31a2	solute carrier family 31, member 2	2.10859	4.7502e-07
407	ENSMUSG00000057666	Gapdh	glyceraldehyde-3-phosphate dehydrogenase	2.10717	0.014218
408	ENSMUSG00000027995	Tlr2	toll-like receptor 2	2.10568	3.3282e-06
409	ENSMUSG00000079343	C1s2	complement component 1, s subcomponent 2	2.10465	0.039751
410	ENSMUSG00000023046	Igfbp6	insulin-like growth factor binding protein 6	2.10364	0.0354765
411	ENSMUSG00000022707	Gbe1	glucan (1,4-alpha-), branching enzyme 1	2.06706	9.41806e-06
412	ENSMUSG00000043671	Dpy19l3	dpy-19-like 3 (C. elegans)	2.04957	0.0141121
413	ENSMUSG00000038172	Ttc39b	tetratricopeptide repeat domain 39B	2.04525	5.79124e-05
414	ENSMUSG00000035637	Grhpr	glyoxylate reductase/hydroxypyruvate reductase	2.03066	4.98513e-05
415	ENSMUSG00000011752	Pgam1	phosphoglycerate mutase 1	2.02517	1.00018e-07
416	ENSMUSG00000116165	Pdxp	pyridoxal (pyridoxine, vitamin B6) phosphatase	2.02335	0.0474926
417	ENSMUSG00000089736	Tgfbr3l	transforming growth factor, beta receptor III-like	2.01598	0.03781
418	ENSMUSG00000031304	Il2rg	interleukin 2 receptor, gamma chain	2.01272	3.41022e-07
419		LOC68395	histocompatibility 2, Q region locus 6-like	2.01122	0.0354157
420	ENSMUSG00000024754	Cemip2	cell migration inducing hyaluronidase 2	2.00771	0.000389069
421	ENSMUSG00000021466	Ptch1	patched 1	2.00483	0.030675
No.	Ensembl ID	Gene Name	Gene Function	log2FC	adj.P.Val
1	ENSMUSG00000076617	Ighm	immunoglobulin heavy constant mu	-9.06845	0.000271455
2	ENSMUSG00000031613	Hpgd	hydroxyprostaglandin dehydrogenase 15 (NAD)	-7.72232	1.08347e-05
3	ENSMUSG00000025582	Nptx1	neuronal pentraxin 1	-7.4079	2.91047e-05
4	ENSMUSG00000030737	Slco2b1	solute carrier organic anion transporter family, member 2b1	-7.19538	2.92919e-05
5	ENSMUSG00000041731	Pgm5	phosphoglucomutase 5	-6.9451	1.78685e-07
6	ENSMUSG00000040229	Gpr34	G protein-coupled receptor 34	-6.901	0.000259205
7	ENSMUSG00000074607	Tox2	TOX high mobility group box family member 2	-6.88076	1.41712e-05
8	ENSMUSG00000034353	Ramp1	receptor (calcitonin) activity modifying protein 1	-6.22045	3.27156e-06
9	ENSMUSG00000016756	Cmah	cytidine monophospho-N-acetylneuraminic acid hydroxylase	-6.13114	2.22347e-07
10	ENSMUSG00000033207	Mamdc2	MAM domain containing 2	-5.78472	2.74078e-07
11	ENSMUSG00000000440	Pparg	peroxisome proliferator activated receptor gamma	-5.73853	3.33488e-07
12	ENSMUSG00000027961	Lrrc39	leucine rich repeat containing 39	-5.54006	2.50051e-07
13	ENSMUSG00000020689	Itgb3	integrin beta 3	-5.51761	8.06199e-06
14	ENSMUSG00000022235	Cmbl	carboxymethylenebutenolidase-like (Pseudomonas)	-5.47796	8.48385e-06
15	ENSMUSG00000071042	Rasgrp3	RAS, guanyl releasing protein 3	-5.47311	4.35115e-06
16	ENSMUSG00000021186	Fbln5	fibulin 5	-5.43228	3.68686e-06
17	ENSMUSG00000020264	Slc36a2	solute carrier family 36 (proton/amino acid symporter), member 2	-5.43163	2.05667e-05
18	ENSMUSG00000051043	Gprc5c	G protein-coupled receptor, family C, group 5, member C	-5.41141	0.000974977
19	ENSMUSG00000031273	Col4a6	collagen, type IV, alpha 6	-5.22334	3.67666e-05
20	ENSMUSG00000096606	Tpbgl	trophoblast glycoprotein-like	-5.19976	1.63247e-05
21	ENSMUSG00000037846	Rtkn2	rhotekin 2	-5.19685	7.95466e-06
22	ENSMUSG00000045287	Rtn4rl1	reticulon 4 receptor-like 1	-5.18575	7.36227e-06
23	ENSMUSG00000020808	Pimreg	PICALM interacting mitotic regulator	-5.09321	0.000103473
24	ENSMUSG00000030711	Sult1a1	sulfotransferase family 1A, phenol-preferring, member 1	-5.09138	0.00202652
25	ENSMUSG00000090799	Klhl33	kelch-like 33	-5.09093	5.23792e-06
26	ENSMUSG00000038370	Pcp4l1	Purkinje cell protein 4-like 1	-5.08186	1.15946e-06
27	ENSMUSG00000037664	Cdkn1c	cyclin-dependent kinase inhibitor 1C (P57)	-5.06534	0.000368951
28	ENSMUSG00000004633	Chn2	chimerin 2	-5.0384	2.81113e-06
29	ENSMUSG00000017309	Cd300lg	CD300 molecule like family member G	-4.99197	5.24446e-06
30	ENSMUSG00000022494	Shisa9	shisa family member 9	-4.98594	4.8596e-05
31	ENSMUSG00000026012	Cd28	CD28 antigen	-4.93363	1.90456e-05
32	ENSMUSG00000024534	Sncaip	synuclein, alpha interacting protein (synphilin)	-4.92037	0.000320626
33	ENSMUSG00000015852	Fcrls	Fc receptor-like S, scavenger receptor	-4.91301	7.72454e-07
34	ENSMUSG00000060275	Nrg2	neuregulin 2	-4.8912	3.83995e-05
35	ENSMUSG00000021579	Lrrc14b	leucine rich repeat containing 14B	-4.88328	0.000218243
36	ENSMUSG00000079049	Serpinb1c	serine (or cysteine) peptidase inhibitor, clade B, member 1c	-4.86533	0.000383766
37	ENSMUSG00000018341	Il12rb2	interleukin 12 receptor, beta 2	-4.81538	4.68921e-05
38	ENSMUSG00000042351	Grap2	GRB2-related adaptor protein 2	-4.78395	7.15437e-06
39	ENSMUSG00000039814	Xkr5	X-linked Kx blood group related 5	-4.75896	0.000268587
40	ENSMUSG00000015854	Cd5l	CD5 antigen-like	-4.71994	1.72588e-07
41	ENSMUSG00000050138	Kcnk12	potassium channel, subfamily K, member 12	-4.7197	3.62952e-05
42	ENSMUSG00000006362	Cbfa2t3	CBFA2/RUNX1 translocation partner 3	-4.71115	3.5804e-05
43	ENSMUSG00000041064	Pif1	PIF1 5'-to-3' DNA helicase	-4.65194	0.000244555
44	ENSMUSG00000024421	Lama3	laminin, alpha 3	-4.64733	0.00048187
45	ENSMUSG00000026303	Mlph	melanophilin	-4.61971	0.000836567
46	ENSMUSG00000021838	Samd4	sterile alpha motif domain containing 4	-4.59615	6.48649e-05
47	ENSMUSG00000021587	Pcsk1	proprotein convertase subtilisin/kexin type 1	-4.57749	0.0015828
48	ENSMUSG00000005672	Kit	KIT proto-oncogene receptor tyrosine kinase	-4.54684	9.88185e-05
49	ENSMUSG00000032911	Cspg4	chondroitin sulfate proteoglycan 4	-4.53109	0.00027498
50	ENSMUSG00000004552	Ctse	cathepsin E	-4.52921	0.000446687
51	ENSMUSG00000033952	Aspm	abnormal spindle microtubule assembly	-4.50158	2.31659e-05
52	ENSMUSG00000004891	Nes	nestin	-4.48941	0.00386473
53	ENSMUSG00000054510	Gm14461	predicted gene 14461	-4.47219	0.00147596
54	ENSMUSG00000036526	Card11	caspase recruitment domain family, member 11	-4.46934	1.6894e-06
55	ENSMUSG00000021697	Depdc1b	DEP domain containing 1B	-4.46718	2.90469e-05
56	ENSMUSG00000047604	Frat2	frequently rearranged in advanced T cell lymphomas 2	-4.42845	0.000247266
57	ENSMUSG00000032218	Ccnb2	cyclin B2	-4.40491	8.4566e-08
58	ENSMUSG00000031137	Fgf13	fibroblast growth factor 13	-4.3794	0.000497989
59	ENSMUSG00000026955	Sapcd2	suppressor APC domain containing 2	-4.33371	2.78029e-05
60	ENSMUSG00000040875	Osbpl10	oxysterol binding protein-like 10	-4.27102	0.000220351
61	ENSMUSG00000035165	Kcne3	potassium voltage-gated channel, Isk-related subfamily, gene 3	-4.26737	8.08107e-05
62	ENSMUSG00000027894	Slc6a17	solute carrier family 6 (neurotransmitter transporter), member 17	-4.26613	0.000196252
63	ENSMUSG00000051212	Gpr183	G protein-coupled receptor 183	-4.21999	0.00205699
64	ENSMUSG00000045903	Npas4	neuronal PAS domain protein 4	-4.20439	0.000239119
65	ENSMUSG00000006398	Cdc20	cell division cycle 20	-4.19467	3.41022e-07
66	ENSMUSG00000021356	Irf4	interferon regulatory factor 4	-4.19375	0.000991133
67	ENSMUSG00000059994	Fcrl1	Fc receptor-like 1	-4.16946	1.85972e-06
68	ENSMUSG00000031274	Col4a5	collagen, type IV, alpha 5	-4.15919	4.60825e-07
69	ENSMUSG00000001403	Ube2c	ubiquitin-conjugating enzyme E2C	-4.12708	4.06093e-06
70	ENSMUSG00000094562	Trav13-4-dv7	T cell receptor alpha variable 13-4-DV7	-4.12444	0.000278255
71	ENSMUSG00000033826	Dnah8	dynein, axonemal, heavy chain 8	-4.12073	0.000129286
72	ENSMUSG00000094212	Trav14-3	T cell receptor alpha variable 14-3	-4.11975	0.000290914
73	ENSMUSG00000029648	Flt1	FMS-like tyrosine kinase 1	-4.11922	0.000236647
74	ENSMUSG00000000673	Haao	3-hydroxyanthranilate 3,4-dioxygenase	-4.08036	2.82172e-05
75	ENSMUSG00000072437	Nanos1	nanos C2HC-type zinc finger 1	-4.07577	0.00299152
76	ENSMUSG00000037568	Vash2	vasohibin 2	-4.05243	0.000583449
77	ENSMUSG00000031778	Cx3cl1	chemokine (C-X3-C motif) ligand 1	-4.01728	0.0198826
78	ENSMUSG00000044201	Cdc25c	cell division cycle 25C	-4.01117	0.000255737
79	ENSMUSG00000028339	Col15a1	collagen, type XV, alpha 1	-3.99946	0.00567545
80	ENSMUSG00000033316	Galnt9	polypeptide N-acetylgalactosaminyltransferase 9	-3.96705	0.00862784
81	ENSMUSG00000008305	Tle1	transducin-like enhancer of split 1	-3.94211	8.40555e-08
82	ENSMUSG00000046295	Ankle1	ankyrin repeat and LEM domain containing 1	-3.93597	0.000181726
83	ENSMUSG00000026605	Cenpf	centromere protein F	-3.92692	6.63658e-06
84	ENSMUSG00000035459	Stab2	stabilin 2	-3.92009	0.000476602
85	ENSMUSG00000049001	Ndnf	neuron-derived neurotrophic factor	-3.91415	0.00111668
86	ENSMUSG00000076431	Sox4	SRY (sex determining region Y)-box 4	-3.90654	0.000283372
87	ENSMUSG00000031138	F9	coagulation factor IX	-3.90089	0.00459337
88	ENSMUSG00000075611	Gm11545	predicted gene 11545	-3.87896	0.00119875
89	ENSMUSG00000027765	P2ry1	purinergic receptor P2Y, G-protein coupled 1	-3.87595	0.00107081
90	ENSMUSG00000002007	Srpk3	serine/arginine-rich protein specific kinase 3	-3.86878	0.000321001
91	ENSMUSG00000050439	Enthd1	ENTH domain containing 1	-3.81742	0.00109413
92	ENSMUSG00000066510	Ankdd1a	ankyrin repeat and death domain containing 1A	-3.79278	0.00735024
93	ENSMUSG00000024140	Epas1	endothelial PAS domain protein 1	-3.78205	0.00457405
94	ENSMUSG00000022504	Ciita	class II transactivator	-3.77822	0.000877811
95	ENSMUSG00000034783	Cd207	CD207 antigen	-3.77438	0.000865107
96	ENSMUSG00000025194	Abcc2	ATP-binding cassette, sub-family C (CFTR/MRP), member 2	-3.76924	0.000218478
97	ENSMUSG00000046768	Rhoj	ras homolog family member J	-3.76859	1.1836e-06
98	ENSMUSG00000005045	Chd5	chromodomain helicase DNA binding protein 5	-3.75077	0.00120345
99	ENSMUSG00000006800	Sulf2	sulfatase 2	-3.73985	1.07031e-06
100	ENSMUSG00000019966	Kitl	kit ligand	-3.73902	0.000130645
101	ENSMUSG00000060470	Adgrg3	adhesion G protein-coupled receptor G3	-3.73297	0.000446502
102	ENSMUSG00000032254	Kif23	kinesin family member 23	-3.71291	1.27263e-06
103	ENSMUSG00000027331	Knstrn	kinetochore-localized astrin/SPAG5 binding	-3.71245	1.32871e-06
104	ENSMUSG00000029177	Cenpa	centromere protein A	-3.70868	1.13746e-06
105	ENSMUSG00000003779	Kif20a	kinesin family member 20A	-3.70597	2.04941e-07
106	ENSMUSG00000022324	Matn2	matrilin 2	-3.70042	0.0136232
107	ENSMUSG00000037628	Cdkn3	cyclin-dependent kinase inhibitor 3	-3.69196	3.18834e-05
108	ENSMUSG00000037725	Ckap2	cytoskeleton associated protein 2	-3.68239	2.51843e-06
109	ENSMUSG00000015568	Lpl	lipoprotein lipase	-3.68064	3.91172e-07
110	ENSMUSG00000031906	Smpd3	sphingomyelin phosphodiesterase 3, neutral	-3.66324	0.00454103
111	ENSMUSG00000030867	Plk1	polo like kinase 1	-3.65862	8.42469e-07
112	ENSMUSG00000029299	Abcg3	ATP binding cassette subfamily G member 3	-3.65378	0.00306629
113	ENSMUSG00000041762	Gpr155	G protein-coupled receptor 155	-3.65229	1.30235e-05
114	ENSMUSG00000019853	Hebp2	heme binding protein 2	-3.64201	0.00792108
115	ENSMUSG00000022265	Ank	progressive ankylosis	-3.64188	7.04014e-08
116	ENSMUSG00000044485	Klk1b11	kallikrein 1-related peptidase b11	-3.62957	0.00187937
117	ENSMUSG00000038068	Rnf144b	ring finger protein 144B	-3.62868	0.000143719
118	ENSMUSG00000004668	Abca13	ATP-binding cassette, sub-family A (ABC1), member 13	-3.61672	0.00367825
119	ENSMUSG00000033752	Mnd1	meiotic nuclear divisions 1	-3.60463	0.0115558
120	ENSMUSG00000027715	Ccna2	cyclin A2	-3.58792	8.24487e-05
121	ENSMUSG00000038776	Ephx1	epoxide hydrolase 1, microsomal	-3.58771	2.07705e-08
122	ENSMUSG00000052336	Cx3cr1	chemokine (C-X3-C motif) receptor 1	-3.58618	0.000380899
123	ENSMUSG00000054999	Naaladl1	N-acetylated alpha-linked acidic dipeptidase-like 1	-3.5819	0.00317236
124	ENSMUSG00000061859	Patj	PATJ, crumbs cell polarity complex component	-3.57858	0.00823149
125	ENSMUSG00000001095	Slc13a2	solute carrier family 13 (sodium-dependent dicarboxylate transporter), member 2	-3.57811	0.000696305
126	ENSMUSG00000029158	Yipf7	Yip1 domain family, member 7	-3.57402	0.00211498
127	ENSMUSG00000010461	Eya4	EYA transcriptional coactivator and phosphatase 4	-3.56681	0.000182809
128	ENSMUSG00000034858	Fam214a	family with sequence similarity 214, member A	-3.56582	3.55432e-06
129	ENSMUSG00000038816	Ctnnal1	catenin (cadherin associated protein), alpha-like 1	-3.55696	0.00296996
130	ENSMUSG00000002228	Ppm1j	protein phosphatase 1J	-3.48584	0.00739498
131	ENSMUSG00000048644	Ctxn1	cortexin 1	-3.46992	0.0136934
132	ENSMUSG00000064299	4921528I07Rik	RIKEN cDNA 4921528I07 gene	-3.45686	0.00535584
133	ENSMUSG00000029650	Slc46a3	solute carrier family 46, member 3	-3.45356	1.99883e-05
134	ENSMUSG00000041431	Ccnb1	cyclin B1	-3.45309	5.64306e-06
135	ENSMUSG00000028678	Kif2c	kinesin family member 2C	-3.45173	2.67883e-06
136	ENSMUSG00000040852	Plekhh2	pleckstrin homology domain containing, family H (with MyTH4 domain) member 2	-3.44085	0.000286911
137	ENSMUSG00000040957	Cables1	CDK5 and Abl enzyme substrate 1	-3.4407	0.00335838
138	ENSMUSG00000021485	Mxd3	Max dimerization protein 3	-3.43978	0.00139334
139	ENSMUSG00000027863	Cd2	CD2 antigen	-3.43379	0.0136232
140	ENSMUSG00000049086	Bmyc	brain expressed myelocytomatosis oncogene	-3.43284	6.04679e-07
141	ENSMUSG00000068744	Psrc1	proline/serine-rich coiled-coil 1	-3.43211	1.58393e-05
142	ENSMUSG00000069255	Dusp22	dual specificity phosphatase 22	-3.4305	2.49364e-05
143	ENSMUSG00000041498	Kif14	kinesin family member 14	-3.43003	0.00100544
144	ENSMUSG00000000154	Slc22a18	solute carrier family 22 (organic cation transporter), member 18	-3.41894	0.00112073
145	ENSMUSG00000031756	Cenpn	centromere protein N	-3.4071	0.000577612
146	ENSMUSG00000025876	Unc5a	unc-5 netrin receptor A	-3.40673	0.00153183
147	ENSMUSG00000029602	Rasal1	RAS protein activator like 1 (GAP1 like)	-3.40394	0.0118054
148	ENSMUSG00000002104	Rapsn	receptor-associated protein of the synapse	-3.39743	0.000501734
149	ENSMUSG00000028832	Stmn1	stathmin 1	-3.38619	3.3413e-06
150	ENSMUSG00000020330	Hmmr	hyaluronan mediated motility receptor (RHAMM)	-3.38338	2.01001e-05
151	ENSMUSG00000046442	Ppm1e	protein phosphatase 1E (PP2C domain containing)	-3.37935	0.00265568
152	ENSMUSG00000032783	Troap	trophinin associated protein	-3.37623	3.88853e-05
153	ENSMUSG00000027654	Fam83d	family with sequence similarity 83, member D	-3.37309	0.000668362
154	ENSMUSG00000038943	Prc1	protein regulator of cytokinesis 1	-3.37187	9.4063e-06
155	ENSMUSG00000006720	Zfp184	zinc finger protein 184 (Kruppel-like)	-3.37065	0.00338794
156	ENSMUSG00000027233	Patl2	protein associated with topoisomerase II homolog 2 (yeast)	-3.36943	0.00208314
157	ENSMUSG00000020105	Lrig3	leucine-rich repeats and immunoglobulin-like domains 3	-3.36305	0.00640133
158	ENSMUSG00000051457	Spn	sialophorin	-3.35127	4.80903e-05
159	ENSMUSG00000012443	Kif11	kinesin family member 11	-3.34021	2.42246e-05
160	ENSMUSG00000022885	St6gal1	beta galactoside alpha 2,6 sialyltransferase 1	-3.33304	5.09451e-06
161	ENSMUSG00000051517	Arhgef39	Rho guanine nucleotide exchange factor (GEF) 39	-3.32541	0.000222294
162	ENSMUSG00000070858	Gm1673	predicted gene 1673	-3.31102	0.00597973
163	ENSMUSG00000049038	Mterf2	mitochondrial transcription termination factor 2	-3.30637	0.000838846
164	ENSMUSG00000026622	Nek2	NIMA (never in mitosis gene a)-related expressed kinase 2	-3.30577	3.43932e-05
165	ENSMUSG00000066687	Zbtb16	zinc finger and BTB domain containing 16	-3.3052	0.000762048
166	ENSMUSG00000028238	Atp6v0d2	ATPase, H+ transporting, lysosomal V0 subunit D2	-3.3003	3.62658e-05
167	ENSMUSG00000058254	Tspan7	tetraspanin 7	-3.29898	0.012375
168	ENSMUSG00000018819	Lsp1	lymphocyte specific 1	-3.2963	4.83602e-06
169		D830031N03Rik	RIKEN cDNA D830031N03 gene	-3.2927	0.00480474
170	ENSMUSG00000070732	Rbm44	RNA binding motif protein 44	-3.28669	0.00208124
171	ENSMUSG00000035365	Parpbp	PARP1 binding protein	-3.28496	0.000149569
172	ENSMUSG00000036882	Arhgap33	Rho GTPase activating protein 33	-3.28395	0.000673579
173	ENSMUSG00000029419	Ajm1	apical junction component 1	-3.28031	0.000732977
174	ENSMUSG00000020493	Prr11	proline rich 11	-3.26953	0.000377087
175	ENSMUSG00000028457	Atp8b5	ATPase, class I, type 8B, member 5	-3.26229	0.000722869
176	ENSMUSG00000053559	Smagp	small cell adhesion glycoprotein	-3.2412	4.85814e-05
177	ENSMUSG00000021696	Elovl7	ELOVL family member 7, elongation of long chain fatty acids (yeast)	-3.24109	0.00507425
178	ENSMUSG00000047181	Samd14	sterile alpha motif domain containing 14	-3.23749	0.00115966
179	ENSMUSG00000022422	Dscc1	DNA replication and sister chromatid cohesion 1	-3.23401	0.00371347
180	ENSMUSG00000072949	Acot1	acyl-CoA thioesterase 1	-3.20182	0.014733
181	ENSMUSG00000027344	Fsip1	fibrous sheath-interacting protein 1	-3.20117	0.0102391
182	ENSMUSG00000040855	Reps2	RALBP1 associated Eps domain containing protein 2	-3.19033	0.0261947
183	ENSMUSG00000023505	Cdca3	cell division cycle associated 3	-3.17565	2.4607e-05
184	ENSMUSG00000024905	Tesmin	testis expressed metallothionein like	-3.17398	0.01645
185	ENSMUSG00000031860	Pbx4	pre B cell leukemia homeobox 4	-3.1702	0.00339338
186	ENSMUSG00000037185	Krt80	keratin 80	-3.16931	0.0154226
187	ENSMUSG00000034311	Kif4	kinesin family member 4	-3.16449	6.86083e-05
188	ENSMUSG00000034413	Neurl1b	neuralized E3 ubiquitin protein ligase 1B	-3.1536	0.00377542
189	ENSMUSG00000002055	Spag5	sperm associated antigen 5	-3.15071	4.62311e-05
190	ENSMUSG00000102418	Sh2d1b1	SH2 domain containing 1B1	-3.14747	0.000835802
191	ENSMUSG00000079293	Clec7a	C-type lectin domain family 7, member a	-3.14721	0.000378735
192	ENSMUSG00000037544	Dlgap5	DLG associated protein 5	-3.13324	3.66626e-05
193	ENSMUSG00000036186	Dipk1b	divergent protein kinase domain 1B	-3.12984	0.0039783
194	ENSMUSG00000047250	Ptgs1	prostaglandin-endoperoxide synthase 1	-3.12764	4.54094e-05
195	ENSMUSG00000031257	Nox1	NADPH oxidase 1	-3.12373	0.00237139
196	ENSMUSG00000054580	Pla2r1	phospholipase A2 receptor 1	-3.12356	0.0159182
197	ENSMUSG00000021176	Efcab11	EF-hand calcium binding domain 11	-3.11675	0.00349532
198	ENSMUSG00000052302	Tbc1d30	TBC1 domain family, member 30	-3.11546	0.0100962
199	ENSMUSG00000017716	Birc5	baculoviral IAP repeat-containing 5	-3.11418	2.81182e-05
200	ENSMUSG00000044024	Rell2	RELT-like 2	-3.10363	0.00183095
201	ENSMUSG00000030147	Clec4b1	C-type lectin domain family 4, member b1	-3.10336	0.0220071
202	ENSMUSG00000090675	Olfr111	olfactory receptor 111	-3.10207	0.0268011
203	ENSMUSG00000030319	Cand2	cullin-associated and neddylation-dissociated 2 (putative)	-3.09963	0.0146695
204	ENSMUSG00000027115	Kif18a	kinesin family member 18A	-3.09845	5.78101e-05
205	ENSMUSG00000054871	Tmem158	transmembrane protein 158	-3.09213	0.010736
206	ENSMUSG00000024989	Cep55	centrosomal protein 55	-3.08418	5.78101e-05
207	ENSMUSG00000034872	Gipc3	GIPC PDZ domain containing family, member 3	-3.0753	0.00737067
208	ENSMUSG00000036777	Anln	anillin, actin binding protein	-3.06905	7.48308e-06
209	ENSMUSG00000042156	Dzip1	DAZ interacting protein 1	-3.06246	0.0227898
210	ENSMUSG00000070348	Ccnd1	cyclin D1	-3.05689	0.00496173
211	ENSMUSG00000063450	Syne2	spectrin repeat containing, nuclear envelope 2	-3.05482	2.72992e-05
212	ENSMUSG00000055322	Tns1	tensin 1	-3.05197	9.65635e-05
213	ENSMUSG00000038379	Ttk	Ttk protein kinase	-3.05167	0.000130646
214	ENSMUSG00000052512	Nav2	neuron navigator 2	-3.04777	0.00018149
215	ENSMUSG00000028555	Ttc39a	tetratricopeptide repeat domain 39A	-3.0434	0.00460099
216	ENSMUSG00000032826	Ank2	ankyrin 2, brain	-3.04081	0.00534165
217	ENSMUSG00000027306	Nusap1	nucleolar and spindle associated protein 1	-3.03515	2.31659e-05
218	ENSMUSG00000031451	Gas6	growth arrest specific 6	-3.03496	3.91172e-07
219	ENSMUSG00000056758	Hmga2	high mobility group AT-hook 2	-3.02929	0.0002484
220	ENSMUSG00000023015	Racgap1	Rac GTPase-activating protein 1	-3.02303	1.8858e-05
221	ENSMUSG00000078773	Rad54b	RAD54 homolog B (S. cerevisiae)	-3.0211	0.0049134
222	ENSMUSG00000020492	Ska2	spindle and kinetochore associated complex subunit 2	-3.01884	0.000565473
223	ENSMUSG00000001053	N4bp3	NEDD4 binding protein 3	-3.01809	0.000318858
224	ENSMUSG00000027699	Ect2	ect2 oncogene	-3.01636	6.34731e-05
225	ENSMUSG00000058773	H1f5	H1.5 linker histone, cluster member	-3.01633	0.0138939
226	ENSMUSG00000051378	Kif18b	kinesin family member 18B	-3.01469	0.000427404
227	ENSMUSG00000050232	Cxcr3	chemokine (C-X-C motif) receptor 3	-3.01376	0.000145966
228	ENSMUSG00000021965	Ska3	spindle and kinetochore associated complex subunit 3	-3.01204	0.00108218
229	ENSMUSG00000032528	Vipr1	vasoactive intestinal peptide receptor 1	-3.00924	0.0371468
230	ENSMUSG00000015217	Hmgb3	high mobility group box 3	-3.00473	0.00633269
231	ENSMUSG00000013419	Zfp651	zinc finger protein 651	-3.00349	0.0177696
232	ENSMUSG00000079553	Kifc1	kinesin family member C1	-2.99953	1.85972e-06
233	ENSMUSG00000040703	Cyp2s1	cytochrome P450, family 2, subfamily s, polypeptide 1	-2.99875	0.00699721
234	ENSMUSG00000055612	Cdca7	cell division cycle associated 7	-2.99314	0.0295781
235	ENSMUSG00000038515	Grtp1	GH regulated TBC protein 1	-2.99205	0.00908561
236	ENSMUSG00000048922	Cdca2	cell division cycle associated 2	-2.99004	0.000182809
237	ENSMUSG00000030346	Rad51ap1	RAD51 associated protein 1	-2.98901	0.00160691
238	ENSMUSG00000027326	Knl1	kinetochore scaffold 1	-2.98889	0.00101919
239	ENSMUSG00000022861	Dgkg	diacylglycerol kinase, gamma	-2.98781	0.0116104
240	ENSMUSG00000026360	Rgs2	regulator of G-protein signaling 2	-2.98312	1.08009e-06
241	ENSMUSG00000045102	Poln	DNA polymerase N	-2.98174	0.00610488
242	ENSMUSG00000049281	Scn3b	sodium channel, voltage-gated, type III, beta	-2.98173	0.0126542
243	ENSMUSG00000001827	Folr1	folate receptor 1 (adult)	-2.98166	0.0118212
244	ENSMUSG00000001517	Foxm1	forkhead box M1	-2.97896	0.000151803
245	ENSMUSG00000111734	Gm29825	predicted gene, 29825	-2.97495	0.00329075
246	ENSMUSG00000040658	Dnph1	2'-deoxynucleoside 5'-phosphate N-hydrolase 1	-2.97161	0.00265804
247		Gm41844	predicted gene, 41844	-2.96982	0.0227924
248	ENSMUSG00000024056	Ndc80	NDC80 kinetochore complex component	-2.96886	1.41712e-05
249	ENSMUSG00000044749	Abca6	ATP-binding cassette, sub-family A (ABC1), member 6	-2.96856	0.0179359
250	ENSMUSG00000038859	Baiap2l1	BAI1-associated protein 2-like 1	-2.96728	0.0290019
251	ENSMUSG00000048148	Nwd1	NACHT and WD repeat domain containing 1	-2.96162	0.00790308
252	ENSMUSG00000042155	Klhl23	kelch-like 23	-2.96124	0.0109227
253	ENSMUSG00000057706	Mex3b	mex3 RNA binding family member B	-2.96017	5.03494e-05
254	ENSMUSG00000072596	Ear2	eosinophil-associated, ribonuclease A family, member 2	-2.95773	0.0069581
255	ENSMUSG00000026815	Gfi1b	growth factor independent 1B	-2.95773	0.0112801
256	ENSMUSG00000028175	Depdc1a	DEP domain containing 1a	-2.9559	0.000835802
257	ENSMUSG00000036617	Etl4	enhancer trap locus 4	-2.94748	0.00234362
258	ENSMUSG00000039396	Neil3	nei like 3 (E. coli)	-2.9468	0.000492712
259	ENSMUSG00000028362	Tnfsf8	tumor necrosis factor (ligand) superfamily, member 8	-2.93512	0.0114939
260	ENSMUSG00000028031	Dkk2	dickkopf WNT signaling pathway inhibitor 2	-2.93372	0.00184914
261	ENSMUSG00000048142	Nat8l	N-acetyltransferase 8-like	-2.93299	0.00752659
262	ENSMUSG00000039063	Echdc3	enoyl Coenzyme A hydratase domain containing 3	-2.93277	0.00759553
263	ENSMUSG00000073413	Ly6g6d	lymphocyte antigen 6 complex, locus G6D	-2.92947	0.00397648
264	ENSMUSG00000027848	Olfml3	olfactomedin-like 3	-2.92656	1.04998e-05
265	ENSMUSG00000027358	Bmp2	bone morphogenetic protein 2	-2.92116	0.0377905
266	ENSMUSG00000025141	Myadml2	myeloid-associated differentiation marker-like 2	-2.92002	0.00265306
267	ENSMUSG00000021209	Ppp4r4	protein phosphatase 4, regulatory subunit 4	-2.91094	0.00822103
268	ENSMUSG00000025993	Slc40a1	solute carrier family 40 (iron-regulated transporter), member 1	-2.90468	0.000476602
269	ENSMUSG00000041773	Enc1	ectodermal-neural cortex 1	-2.90083	2.31659e-05
270	ENSMUSG00000030630	Fah	fumarylacetoacetate hydrolase	-2.89623	0.00218164
271	ENSMUSG00000021880	Rnase6	ribonuclease, RNase A family, 6	-2.89135	0.00276352
272	ENSMUSG00000040133	Gpr176	G protein-coupled receptor 176	-2.88577	0.00203723
273	ENSMUSG00000020061	Mybpc1	myosin binding protein C, slow-type	-2.88421	0.00134877
274	ENSMUSG00000022322	Shcbp1	Shc SH2-domain binding protein 1	-2.8754	0.000399887
275	ENSMUSG00000045328	Cenpe	centromere protein E	-2.8657	1.75922e-05
276	ENSMUSG00000021879	Dnah12	dynein, axonemal, heavy chain 12	-2.86412	0.0344586
277	ENSMUSG00000030029	Lrig1	leucine-rich repeats and immunoglobulin-like domains 1	-2.85168	0.0044746
278	ENSMUSG00000024795	Kif20b	kinesin family member 20B	-2.84728	5.78084e-05
279	ENSMUSG00000036459	Wtip	WT1-interacting protein	-2.84452	0.0082673
280	ENSMUSG00000028957	Per3	period circadian clock 3	-2.8424	2.6716e-05
281	ENSMUSG00000020598	Nrcam	neuronal cell adhesion molecule	-2.8419	0.000538619
282	ENSMUSG00000031486	Adgra2	adhesion G protein-coupled receptor A2	-2.82527	0.0167013
283	ENSMUSG00000026039	Sgo2a	shugoshin 2A	-2.82472	0.0013754
284	ENSMUSG00000038486	Sv2a	synaptic vesicle glycoprotein 2 a	-2.8215	0.00492958
285	ENSMUSG00000007646	Rad51c	RAD51 paralog C	-2.81996	0.0143508
286	ENSMUSG00000059824	Dbp	D site albumin promoter binding protein	-2.81779	5.37007e-07
287	ENSMUSG00000105867	Gm42517	predicted gene 42517	-2.80267	3.55432e-06
288	ENSMUSG00000034614	Pik3ip1	phosphoinositide-3-kinase interacting protein 1	-2.79707	0.00298266
289	ENSMUSG00000023484	Prph	peripherin	-2.79695	0.0173305
290	ENSMUSG00000023919	Cenpq	centromere protein Q	-2.79152	0.000377376
291	ENSMUSG00000039713	Plekhg5	pleckstrin homology domain containing, family G (with RhoGef domain) member 5	-2.78556	0.0257953
292	ENSMUSG00000020914	Top2a	topoisomerase (DNA) II alpha	-2.78164	4.95188e-05
293	ENSMUSG00000023274	Cd4	CD4 antigen	-2.78038	0.022672
294	ENSMUSG00000000037	Scml2	Scm polycomb group protein like 2	-2.78009	0.00687348
295	ENSMUSG00000041729	Coro2b	coronin, actin binding protein, 2B	-2.77611	0.00931981
296	ENSMUSG00000024590	Lmnb1	lamin B1	-2.76958	0.00014721
297	ENSMUSG00000026589	Sec16b	SEC16 homolog B (S. cerevisiae)	-2.7692	0.00766133
298	ENSMUSG00000054263	Lifr	LIF receptor alpha	-2.76897	0.000378024
299	ENSMUSG00000040084	Bub1b	BUB1B, mitotic checkpoint serine/threonine kinase	-2.768	3.57499e-06
300	ENSMUSG00000048327	Ckap2l	cytoskeleton associated protein 2-like	-2.76486	3.85994e-05
301	ENSMUSG00000030365	Clec2i	C-type lectin domain family 2, member i	-2.7615	0.00306629
302	ENSMUSG00000027318	Adam33	a disintegrin and metallopeptidase domain 33	-2.75958	0.00116226
303	ENSMUSG00000020282	Rhbdf1	rhomboid 5 homolog 1	-2.75637	0.0143669
304	ENSMUSG00000033031	Cip2a	cell proliferation regulating inhibitor of protein phosphatase 2A	-2.73657	6.76455e-05
305	ENSMUSG00000026463	Atp2b4	ATPase, Ca++ transporting, plasma membrane 4	-2.73646	0.033445
306	ENSMUSG00000019823	Mical1	microtubule associated monooxygenase, calponin and LIM domain containing 1	-2.73069	7.46655e-05
307	ENSMUSG00000020788	Atp2a3	ATPase, Ca++ transporting, ubiquitous	-2.72965	0.000921533
308	ENSMUSG00000028716	Pdzk1ip1	PDZK1 interacting protein 1	-2.72791	0.000293874
309	ENSMUSG00000043639	Rbm20	RNA binding motif protein 20	-2.72468	0.0200601
310	ENSMUSG00000019942	Cdk1	cyclin-dependent kinase 1	-2.72281	1.54983e-05
311	ENSMUSG00000020377	Ltc4s	leukotriene C4 synthase	-2.72009	0.00353678
312	ENSMUSG00000026683	Nuf2	NUF2, NDC80 kinetochore complex component	-2.71406	4.37847e-05
313	ENSMUSG00000036533	Cdc42ep3	CDC42 effector protein (Rho GTPase binding) 3	-2.71399	6.3915e-06
314	ENSMUSG00000007021	Syngr3	synaptogyrin 3	-2.70678	0.0275932
315	ENSMUSG00000031971	Ccsap	centriole, cilia and spindle associated protein	-2.70635	0.00211536
316	ENSMUSG00000024451	Arap3	ArfGAP with RhoGAP domain, ankyrin repeat and PH domain 3	-2.70504	5.98008e-05
317	ENSMUSG00000022747	St3gal6	ST3 beta-galactoside alpha-2,3-sialyltransferase 6	-2.70486	0.0401202
318	ENSMUSG00000037224	Zfyve28	zinc finger, FYVE domain containing 28	-2.70433	3.23496e-05
319	ENSMUSG00000015981	Stk32c	serine/threonine kinase 32C	-2.69214	0.0246074
320	ENSMUSG00000004933	Matk	megakaryocyte-associated tyrosine kinase	-2.69055	6.52422e-06
321	ENSMUSG00000024245	Tmem178	transmembrane protein 178	-2.68757	0.0316515
322	ENSMUSG00000038252	Ncapd2	non-SMC condensin I complex, subunit D2	-2.68228	1.25839e-05
323	ENSMUSG00000025932	Eya1	EYA transcriptional coactivator and phosphatase 1	-2.67329	0.00282291
324	ENSMUSG00000071604	Fam189a2	family with sequence similarity 189, member A2	-2.66681	0.00415884
325	ENSMUSG00000004347	Pde1c	phosphodiesterase 1C	-2.66303	0.0341451
326	ENSMUSG00000056531	Ccdc18	coiled-coil domain containing 18	-2.66067	0.000469188
327	ENSMUSG00000079304	Tex52	testis expressed 52	-2.65638	0.0151348
328	ENSMUSG00000000247	Lhx2	LIM homeobox protein 2	-2.65068	0.0459892
329	ENSMUSG00000028551	Cdkn2c	cyclin dependent kinase inhibitor 2C	-2.64737	1.51719e-05
330	ENSMUSG00000029638	Glcci1	glucocorticoid induced transcript 1	-2.64671	0.0312401
331	ENSMUSG00000035829	Ppp1r26	protein phosphatase 1, regulatory subunit 26	-2.64485	0.0330112
332	ENSMUSG00000000093	Tbx2	T-box 2	-2.64173	0.0222962
333	ENSMUSG00000078521	Aunip	aurora kinase A and ninein interacting protein	-2.63952	0.00610488
334	ENSMUSG00000027956	Tmem144	transmembrane protein 144	-2.63732	0.000205521
335	ENSMUSG00000067199	Frat1	frequently rearranged in advanced T cell lymphomas	-2.63675	0.0179359
336	ENSMUSG00000037868	Egr2	early growth response 2	-2.63322	0.0123618
337	ENSMUSG00000039187	Fanci	Fanconi anemia, complementation group I	-2.63295	0.000672356
338	ENSMUSG00000034303	Ccdc15	coiled-coil domain containing 15	-2.62829	0.0207083
339	ENSMUSG00000030683	Sez6l2	seizure related 6 homolog like 2	-2.62415	0.0169142
340	ENSMUSG00000090394	4930523C07Rik	RIKEN cDNA 4930523C07 gene	-2.62061	0.00340928
341	ENSMUSG00000023940	Sgo1	shugoshin 1	-2.61679	0.00308561
342	ENSMUSG00000046314	Stxbp6	syntaxin binding protein 6 (amisyn)	-2.60759	0.0199379
343	ENSMUSG00000041552	Ptchd1	patched domain containing 1	-2.6063	0.00708787
344	ENSMUSG00000040270	Bach2	BTB and CNC homology, basic leucine zipper transcription factor 2	-2.60533	0.0350216
345	ENSMUSG00000030677	Kif22	kinesin family member 22	-2.60402	2.22073e-06
346	ENSMUSG00000021391	Cenpp	centromere protein P	-2.60352	0.0113172
347	ENSMUSG00000024301	Kifc5b	kinesin family member C5B	-2.59621	0.000334561
348	ENSMUSG00000022091	Sorbs3	sorbin and SH3 domain containing 3	-2.59436	0.000835802
349	ENSMUSG00000034107	Ano7	anoctamin 7	-2.5937	0.00630203
350	ENSMUSG00000045875	Adra1a	adrenergic receptor, alpha 1a	-2.59052	0.00224146
351	ENSMUSG00000002602	Axl	AXL receptor tyrosine kinase	-2.57576	3.45217e-09
352	ENSMUSG00000026564	Dusp27	dual specificity phosphatase 27 (putative)	-2.57132	0.0231472
353	ENSMUSG00000037661	Gpr160	G protein-coupled receptor 160	-2.57032	0.000172006
354	ENSMUSG00000037196	Pacrg	PARK2 co-regulated	-2.56463	0.00184864
355	ENSMUSG00000029919	Hpgds	hematopoietic prostaglandin D synthase	-2.56329	3.83995e-05
356	ENSMUSG00000015880	Ncapg	non-SMC condensin I complex, subunit G	-2.55752	0.000141964
357	ENSMUSG00000017493	Igfbp4	insulin-like growth factor binding protein 4	-2.55096	9.86885e-09
358	ENSMUSG00000045273	Cenph	centromere protein H	-2.5486	0.00339513
359	ENSMUSG00000036768	Kif15	kinesin family member 15	-2.54813	0.000476602
360	ENSMUSG00000039611	Pgap4	post-GPI attachment to proteins GalNAc transferase 4	-2.54804	0.0416869
361	ENSMUSG00000040797	Iqsec3	IQ motif and Sec7 domain 3	-2.54289	0.0182669
362	ENSMUSG00000029516	Cit	citron	-2.54032	0.00127375
363	ENSMUSG00000006930	Hap1	huntingtin-associated protein 1	-2.53906	0.0251679
364	ENSMUSG00000036223	Ska1	spindle and kinetochore associated complex subunit 1	-2.53832	0.00137277
365	ENSMUSG00000026669	Mcm10	minichromosome maintenance 10 replication initiation factor	-2.5363	0.000383788
366	ENSMUSG00000038729	Pakap	paralemmin A kinase anchor protein	-2.52505	7.8097e-05
367	ENSMUSG00000005628	Tmod4	tropomodulin 4	-2.52478	0.011988
368	ENSMUSG00000000318	Clec10a	C-type lectin domain family 10, member A	-2.52282	0.000217806
369	ENSMUSG00000027496	Aurka	aurora kinase A	-2.52065	4.5691e-05
370	ENSMUSG00000024600	Slc27a6	solute carrier family 27 (fatty acid transporter), member 6	-2.52009	0.0227898
371	ENSMUSG00000028927	Padi2	peptidyl arginine deiminase, type II	-2.50916	6.29195e-05
372	ENSMUSG00000032076	Cadm1	cell adhesion molecule 1	-2.50887	2.22347e-07
373	ENSMUSG00000035246	Pcyt1b	phosphate cytidylyltransferase 1, choline, beta isoform	-2.50823	0.011215
374	ENSMUSG00000032589	Bsn	bassoon	-2.50568	0.000130646
375	ENSMUSG00000031004	Mki67	antigen identified by monoclonal antibody Ki 67	-2.49908	1.90456e-05
376	ENSMUSG00000038332	Sesn1	sestrin 1	-2.4975	1.81382e-06
377	ENSMUSG00000026779	Mastl	microtubule associated serine/threonine kinase-like	-2.49629	0.000811861
378	ENSMUSG00000032221	Mns1	meiosis-specific nuclear structural protein 1	-2.49313	0.000919032
379	ENSMUSG00000043903	Zfp469	zinc finger protein 469	-2.48746	0.00211498
380	ENSMUSG00000022033	Pbk	PDZ binding kinase	-2.48572	0.00278842
381	ENSMUSG00000033857	Engase	endo-beta-N-acetylglucosaminidase	-2.48409	1.51504e-05
382	ENSMUSG00000034329	Brip1	BRCA1 interacting protein C-terminal helicase 1	-2.48334	0.000549395
383	ENSMUSG00000010362	Rdm1	RAD52 motif 1	-2.4762	4.06093e-06
384	ENSMUSG00000089774	Slc5a3	solute carrier family 5 (inositol transporters), member 3	-2.46984	0.0220666
385	ENSMUSG00000031981	Capn9	calpain 9	-2.46631	0.0048823
386	ENSMUSG00000044708	Kcnj10	potassium inwardly-rectifying channel, subfamily J, member 10	-2.46631	0.0273043
387		Gm40378	predicted gene, 40378	-2.46597	0.0311858
388	ENSMUSG00000027330	Cdc25b	cell division cycle 25B	-2.4609	5.87517e-06
389	ENSMUSG00000028445	Enho	energy homeostasis associated	-2.45841	0.0189366
390	ENSMUSG00000028949	Smarcd3	SWI/SNF related, matrix associated, actin dependent regulator of chromatin, subfamily d, member 3	-2.45369	0.0185956
391	ENSMUSG00000031861	Lpar2	lysophosphatidic acid receptor 2	-2.45142	0.0299274
392	ENSMUSG00000032135	Mcam	melanoma cell adhesion molecule	-2.44946	0.0220583
393	ENSMUSG00000037922	Bank1	B cell scaffold protein with ankyrin repeats 1	-2.4488	0.0354492
394	ENSMUSG00000032741	Tpcn1	two pore channel 1	-2.44534	2.62803e-07
395	ENSMUSG00000020961	Ston2	stonin 2	-2.44519	0.00693174
396	ENSMUSG00000030313	Dennd5b	DENN/MADD domain containing 5B	-2.44366	0.0222053
397	ENSMUSG00000000753	Serpinf1	serine (or cysteine) peptidase inhibitor, clade F, member 1	-2.44017	0.0156333
398	ENSMUSG00000046179	E2f8	E2F transcription factor 8	-2.43973	0.000131249
399	ENSMUSG00000050106	Tmc8	transmembrane channel-like gene family 8	-2.43655	0.0216432
400	ENSMUSG00000028019	Pdgfc	platelet-derived growth factor, C polypeptide	-2.42723	0.00494453
401	ENSMUSG00000021714	Cenpk	centromere protein K	-2.4187	0.00906519
402	ENSMUSG00000002808	Epdr1	ependymin related protein 1 (zebrafish)	-2.41559	0.0278696
403	ENSMUSG00000027469	Tpx2	TPX2, microtubule-associated	-2.41177	3.5747e-05
404	ENSMUSG00000034023	Fancd2	Fanconi anemia, complementation group D2	-2.40628	0.000933658
405	ENSMUSG00000034652	Cd300a	CD300A molecule	-2.40526	1.41558e-08
406	ENSMUSG00000064373	Selenop	selenoprotein P	-2.4034	0.00818319
407	ENSMUSG00000062980	Cped1	cadherin-like and PC-esterase domain containing 1	-2.40072	0.00664021
408	ENSMUSG00000020312	Shc2	SHC (Src homology 2 domain containing) transforming protein 2	-2.40069	0.0412207
409	ENSMUSG00000005233	Spc25	SPC25, NDC80 kinetochore complex component, homolog (S. cerevisiae)	-2.39914	0.000672356
410	ENSMUSG00000030465	Psd3	pleckstrin and Sec7 domain containing 3	-2.39557	0.00238923
411	ENSMUSG00000054702	Ap1s3	adaptor-related protein complex AP-1, sigma 3	-2.39416	0.00124977
412	ENSMUSG00000017943	Gdap1l1	ganglioside-induced differentiation-associated protein 1-like 1	-2.38848	0.0316315
413	ENSMUSG00000071324	Armc2	armadillo repeat containing 2	-2.38475	0.0201135
414		D17H6S56E-5	DNA segment, Chr 17, human D6S56E 5	-2.38086	4.56108e-05
415	ENSMUSG00000041797	Abca9	ATP-binding cassette, sub-family A (ABC1), member 9	-2.38029	0.0197218
416	ENSMUSG00000022021	Diaph3	diaphanous related formin 3	-2.37925	0.000128709
417	ENSMUSG00000020099	Unc5b	unc-5 netrin receptor B	-2.37922	0.0382068
418	ENSMUSG00000094796	BC147527	cDNA sequence BC147527	-2.37838	0.0168718
419	ENSMUSG00000040093	Bmf	BCL2 modifying factor	-2.37503	0.0212264
420	ENSMUSG00000078653	Cntd1	cyclin N-terminal domain containing 1	-2.36863	0.0119324
421	ENSMUSG00000009614	Sardh	sarcosine dehydrogenase	-2.36327	0.00740828
422	ENSMUSG00000020897	Aurkb	aurora kinase B	-2.36215	0.00013871
423	ENSMUSG00000030649	Anapc15	anaphase promoting complex C subunit 15	-2.35984	1.40685e-05
424	ENSMUSG00000043008	Klhl6	kelch-like 6	-2.35654	1.27212e-05
425	ENSMUSG00000089762	Ier5l	immediate early response 5-like	-2.35645	0.000145966
426	ENSMUSG00000047139	Cd24a	CD24a antigen	-2.33784	0.0296103
427	ENSMUSG00000015222	Map2	microtubule-associated protein 2	-2.33494	0.0273881
428	ENSMUSG00000028970	Abcb1b	ATP-binding cassette, sub-family B (MDR/TAP), member 1B	-2.33465	2.47648e-08
429	ENSMUSG00000020577	Tspan13	tetraspanin 13	-2.33416	0.000540101
430	ENSMUSG00000049709	Nlrp10	NLR family, pyrin domain containing 10	-2.33156	0.0134732
431	ENSMUSG00000068101	Cenpm	centromere protein M	-2.32264	0.0281057
432	ENSMUSG00000057132	Rpgrip1	retinitis pigmentosa GTPase regulator interacting protein 1	-2.32067	0.0167924
433	ENSMUSG00000034041	Lyl1	lymphoblastomic leukemia 1	-2.31971	2.79929e-06
434	ENSMUSG00000029134	Plb1	phospholipase B1	-2.31712	0.0190736
435	ENSMUSG00000045620	Odf3l1	outer dense fiber of sperm tails 3-like 1	-2.31577	0.024872
436	ENSMUSG00000024781	Lipa	lysosomal acid lipase A	-2.31115	1.22625e-05
437	ENSMUSG00000020658	Efr3b	EFR3 homolog B	-2.30899	0.000305569
438	ENSMUSG00000032739	Pram1	PML-RAR alpha-regulated adaptor molecule 1	-2.30123	0.00142918
439	ENSMUSG00000045045	Lrfn4	leucine rich repeat and fibronectin type III domain containing 4	-2.29045	0.0016551
440	ENSMUSG00000004105	Angptl2	angiopoietin-like 2	-2.28659	0.000504031
441	ENSMUSG00000032586	Traip	TRAF-interacting protein	-2.28479	0.00268612
442	ENSMUSG00000025577	Cbx2	chromobox 2	-2.28359	0.00825758
443	ENSMUSG00000034656	Cacna1a	calcium channel, voltage-dependent, P/Q type, alpha 1A subunit	-2.27238	1.15946e-06
444	ENSMUSG00000072082	Ccnf	cyclin F	-2.26949	6.97554e-05
445	ENSMUSG00000024593	Megf10	multiple EGF-like-domains 10	-2.26782	0.0483115
446	ENSMUSG00000074476	Spc24	SPC24, NDC80 kinetochore complex component, homolog (S. cerevisiae)	-2.26417	0.00660923
447	ENSMUSG00000025574	Tk1	thymidine kinase 1	-2.25586	0.0120205
448	ENSMUSG00000039774	Galnt12	polypeptide N-acetylgalactosaminyltransferase 12	-2.25544	6.57102e-05
449	ENSMUSG00000028044	Cks1b	CDC28 protein kinase 1b	-2.25506	9.88225e-05
450	ENSMUSG00000054931	Zkscan4	zinc finger with KRAB and SCAN domains 4	-2.25418	0.0186186
451	ENSMUSG00000032377	Plscr4	phospholipid scramblase 4	-2.24823	2.19682e-05
452	ENSMUSG00000041052	Slc7a13	solute carrier family 7, (cationic amino acid transporter, y+ system) member 13	-2.24287	0.0109907
453	ENSMUSG00000025701	Alox5	arachidonate 5-lipoxygenase	-2.24261	0.0066532
454	ENSMUSG00000117666	Gm550	predicted gene 550	-2.24092	0.0196452
455	ENSMUSG00000023909	Paqr4	progestin and adipoQ receptor family member IV	-2.24049	0.0148662
456	ENSMUSG00000031016	Wee1	WEE 1 homolog 1 (S. pombe)	-2.23951	0.000339358
457	ENSMUSG00000039157	Fam102a	family with sequence similarity 102, member A	-2.23406	0.000447567
458	ENSMUSG00000015396	Cd83	CD83 antigen	-2.23395	0.00665088
459	ENSMUSG00000032400	Zwilch	zwilch kinetochore protein	-2.23305	0.00248846
460	ENSMUSG00000041058	Wwp1	WW domain containing E3 ubiquitin protein ligase 1	-2.23229	0.000461577
461	ENSMUSG00000067714	Lpar5	lysophosphatidic acid receptor 5	-2.22971	4.51055e-05
462	ENSMUSG00000029414	Kntc1	kinetochore associated 1	-2.22865	0.00188386
463	ENSMUSG00000034206	Polq	polymerase (DNA directed), theta	-2.22634	0.00480465
464	ENSMUSG00000051235	Gen1	GEN1, Holliday junction 5' flap endonuclease	-2.22441	0.000637215
465	ENSMUSG00000031097	Tnni2	troponin I, skeletal, fast 2	-2.2219	0.00351909
466	ENSMUSG00000039055	Eme1	essential meiotic structure-specific endonuclease 1	-2.21799	0.00631638
467	ENSMUSG00000040554	Aipl1	aryl hydrocarbon receptor-interacting protein-like 1	-2.21523	0.029575
468	ENSMUSG00000040204	Pclaf	PCNA clamp associated factor	-2.21198	0.0069274
469	ENSMUSG00000042842	Serpinb6b	serine (or cysteine) peptidase inhibitor, clade B, member 6b	-2.20879	7.95818e-06
470	ENSMUSG00000018339	Gpx3	glutathione peroxidase 3	-2.20793	0.000672356
471	ENSMUSG00000039748	Exo1	exonuclease 1	-2.2047	0.00764241
472	ENSMUSG00000049932	H2ax	H2A.X variant histone	-2.20386	8.67919e-05
473	ENSMUSG00000026170	Cyp27a1	cytochrome P450, family 27, subfamily a, polypeptide 1	-2.2012	3.55995e-06
474	ENSMUSG00000037313	Tacc3	transforming, acidic coiled-coil containing protein 3	-2.20041	6.76455e-05
475	ENSMUSG00000074403	H3c13	H3 clustered histone 13	-2.19466	0.0250355
476	ENSMUSG00000000901	Mmp11	matrix metallopeptidase 11	-2.19338	0.0483115
477	ENSMUSG00000004035	Gstm7	glutathione S-transferase, mu 7	-2.19053	0.0229143
478	ENSMUSG00000040209	Zfp704	zinc finger protein 704	-2.18984	0.000762048
479	ENSMUSG00000055210	Foxd2	forkhead box D2	-2.18666	0.0335574
480	ENSMUSG00000044303	Cdkn2a	cyclin dependent kinase inhibitor 2A	-2.18287	0.0373583
481	ENSMUSG00000019539	Rcn3	reticulocalbin 3, EF-hand calcium binding domain	-2.18251	0.0485707
482	ENSMUSG00000047363	Cstad	CSA-conditional, T cell activation-dependent protein	-2.18161	0.0242302
483	ENSMUSG00000049897	Stkld1	serine/threonine kinase-like domain containing 1	-2.1792	0.0476882
484	ENSMUSG00000002289	Angptl4	angiopoietin-like 4	-2.17886	0.000301281
485	ENSMUSG00000021775	Nr1d2	nuclear receptor subfamily 1, group D, member 2	-2.17447	0.00101411
486	ENSMUSG00000037999	Arap2	ArfGAP with RhoGAP domain, ankyrin repeat and PH domain 2	-2.16949	0.00516553
487	ENSMUSG00000028873	Cdca8	cell division cycle associated 8	-2.16872	9.06359e-05
488	ENSMUSG00000050132	Sarm1	sterile alpha and HEAT/Armadillo motif containing 1	-2.16591	0.0363762
489	ENSMUSG00000027171	Prrg4	proline rich Gla (G-carboxyglutamic acid) 4 (transmembrane)	-2.16567	0.00272428
490	ENSMUSG00000035683	Melk	maternal embryonic leucine zipper kinase	-2.15979	0.000672356
491	ENSMUSG00000020185	E2f7	E2F transcription factor 7	-2.15127	0.00945792
492	ENSMUSG00000007039	Ddah2	dimethylarginine dimethylaminohydrolase 2	-2.14533	4.77797e-05
493	ENSMUSG00000081740	Gm14279	predicted gene 14279	-2.14292	0.0348868
494	ENSMUSG00000051220	Ercc6l	excision repair cross-complementing rodent repair deficiency complementation group 6 like	-2.13983	0.0001395
495	ENSMUSG00000032530	Lyzl4	lysozyme-like 4	-2.13918	0.031428
496	ENSMUSG00000019773	Fbxo5	F-box protein 5	-2.13875	0.000877811
497	ENSMUSG00000033762	Recql4	RecQ protein-like 4	-2.13808	0.00539621
498	ENSMUSG00000003411	Rab3b	RAB3B, member RAS oncogene family	-2.13671	0.0413006
499	ENSMUSG00000025154	Arhgap19	Rho GTPase activating protein 19	-2.13411	0.0344841
500	ENSMUSG00000020892	Aloxe3	arachidonate lipoxygenase 3	-2.12981	0.0483889
501	ENSMUSG00000027955	Gask1b	golgi associated kinase 1B	-2.12874	0.00722641
502	ENSMUSG00000050390	C77080	expressed sequence C77080	-2.12766	1.08461e-05
503	ENSMUSG00000020019	Ntn4	netrin 4	-2.11676	0.0214046
504	ENSMUSG00000047108	Dnajb7	DnaJ heat shock protein family (Hsp40) member B7	-2.11676	0.0331775
505	ENSMUSG00000047534	Mis18bp1	MIS18 binding protein 1	-2.11439	0.00117196
506	ENSMUSG00000034883	Lrr1	leucine rich repeat protein 1	-2.11227	0.0355877
507	ENSMUSG00000023908	Pkmyt1	protein kinase, membrane associated tyrosine/threonine 1	-2.1106	0.00998131
508	ENSMUSG00000072980	Oip5	Opa interacting protein 5	-2.10622	0.0069125
509	ENSMUSG00000024975	Pdcd4	programmed cell death 4	-2.10126	2.2259e-06
510	ENSMUSG00000027199	Gatm	glycine amidinotransferase (L-arginine:glycine amidinotransferase)	-2.10031	1.78625e-05
511	ENSMUSG00000049119	Fam110b	family with sequence similarity 110, member B	-2.09916	0.00104369
512	ENSMUSG00000027111	Itga6	integrin alpha 6	-2.09172	0.000637095
513	ENSMUSG00000052920	Prkg1	protein kinase, cGMP-dependent, type I	-2.09136	0.0107059
514	ENSMUSG00000062510	Nsl1	NSL1, MIS12 kinetochore complex component	-2.08914	0.00940516
515	ENSMUSG00000059336	Slc14a1	solute carrier family 14 (urea transporter), member 1	-2.08601	0.0164371
516	ENSMUSG00000048388	Fam171b	family with sequence similarity 171, member B	-2.08601	0.0474926
517	ENSMUSG00000040557	Mettl27	methyltransferase like 27	-2.08382	0.00210169
518	ENSMUSG00000039485	Tspyl4	TSPY-like 4	-2.08327	0.0252188
519	ENSMUSG00000090164	BC035044	cDNA sequence BC035044	-2.08243	0.0102889
520	ENSMUSG00000056829	Foxb2	forkhead box B2	-2.08243	0.0102889
521	ENSMUSG00000063810	Alms1	ALMS1, centrosome and basal body associated	-2.0808	0.000329872
522	ENSMUSG00000022034	Esco2	establishment of sister chromatid cohesion N-acetyltransferase 2	-2.08039	0.0017
523		Gm34595	predicted gene, 34595	-2.06892	0.0198826
524	ENSMUSG00000025738	Fbxl16	F-box and leucine-rich repeat protein 16	-2.06821	0.0136743
525	ENSMUSG00000048852	Gm12185	predicted gene 12185	-2.06389	0.0140837
526	ENSMUSG00000031262	Cenpi	centromere protein I	-2.06239	0.0038808
527	ENSMUSG00000030844	Rgs10	regulator of G-protein signalling 10	-2.06102	2.42158e-08
528	ENSMUSG00000000686	Abhd15	abhydrolase domain containing 15	-2.05786	0.012261
529	ENSMUSG00000032841	Prr5l	proline rich 5 like	-2.05531	0.0123464
530	ENSMUSG00000059401	Mamld1	mastermind-like domain containing 1	-2.05274	0.000344911
531	ENSMUSG00000034317	Trim59	tripartite motif-containing 59	-2.05217	0.00212824
532	ENSMUSG00000026458	Ppfia4	protein tyrosine phosphatase, receptor type, f polypeptide (PTPRF), interacting protein (liprin), alpha 4	-2.052	0.0057919
533	ENSMUSG00000027323	Rad51	RAD51 recombinase	-2.04872	0.00948652
534	ENSMUSG00000036086	Zranb3	zinc finger, RAN-binding domain containing 3	-2.0467	0.00157136
535	ENSMUSG00000028549	Itgb3bp	integrin beta 3 binding protein (beta3-endonexin)	-2.04629	0.00512409
536	ENSMUSG00000040428	Plekha4	pleckstrin homology domain containing, family A (phosphoinositide binding specific) member 4	-2.04046	0.0154451
537	ENSMUSG00000023992	Trem2	triggering receptor expressed on myeloid cells 2	-2.04015	2.66445e-06
538	ENSMUSG00000007080	Pole	polymerase (DNA directed), epsilon	-2.03721	0.00304078
539		LOC115488029	Uncharacterized protein	-2.03627	0.0120051
540	ENSMUSG00000020649	Rrm2	ribonucleotide reductase M2	-2.03014	0.00929627
541	ENSMUSG00000058290	Espl1	extra spindle pole bodies 1, separase	-2.02784	0.000158334
542	ENSMUSG00000032220	Myo1e	myosin IE	-2.02331	5.92755e-09
543	ENSMUSG00000036853	Mcoln3	mucolipin 3	-2.02296	0.000354437
544	ENSMUSG00000000489	Pdgfb	platelet derived growth factor, B polypeptide	-2.02085	0.000193874
545	ENSMUSG00000039031	Arhgap18	Rho GTPase activating protein 18	-2.02022	6.97241e-06
546	ENSMUSG00000001270	Ckb	creatine kinase, brain	-2.01926	4.67177e-05
547	ENSMUSG00000059060	Rad51b	RAD51 paralog B	-2.01515	0.00685078
548	ENSMUSG00000089809	Rasgef1b	RasGEF domain family, member 1B	-2.01463	0.00139084
549	ENSMUSG00000064039	Ccr1l1	chemokine (C-C motif) receptor 1-like 1	-2.00865	0.0362766
550	ENSMUSG00000021624	Cd180	CD180 antigen	-2.00795	0.001718
551	ENSMUSG00000029304	Spp1	secreted phosphoprotein 1	-2.00664	0.0266945
552	ENSMUSG00000039908	Slc26a11	solute carrier family 26, member 11	-2.00631	3.66626e-05
553	ENSMUSG00000022211	Carmil3	capping protein regulator and myosin 1 linker 3	-2.0056	0.0407477
554	ENSMUSG00000045322	Tlr9	toll-like receptor 9	-2.00225	0.00410292

## Sheet: Supplementary Table S2
Supplemntary Table S3. List of differentially expressed genes in LPS-induced tolerant macrophages. |Log2FC| > 2, p < 0.05
No.	Ensembl ID	Gene Name	Gene Function	log2FC	adj.P.Val
1	ENSMUSG00000019987	Arg1	arginase, liver	8.51019	1.88354e-05
2	ENSMUSG00000054905	Stfa3	stefin A3	8.41864	0.0334637
3	ENSMUSG00000095620	Csta2	cystatin A family member 2	8.0737	0.00298206
4	ENSMUSG00000049093	Il23r	interleukin 23 receptor	8.0456	6.85804e-08
5	ENSMUSG00000022584	Ly6c2	lymphocyte antigen 6 complex, locus C2	7.19348	0.00036313
6	ENSMUSG00000017002	Slpi	secretory leukocyte peptidase inhibitor	6.9667	0.000440294
7	ENSMUSG00000026390	Marco	macrophage receptor with collagenous structure	6.88905	0.000440294
8	ENSMUSG00000048924	Ccdc125	coiled-coil domain containing 125	6.82837	1.61925e-07
9	ENSMUSG00000022586	Ly6i	lymphocyte antigen 6 complex, locus I	6.75085	5.78974e-07
10	ENSMUSG00000021640	Naip1	NLR family, apoptosis inhibitory protein 1	6.37903	1.23498e-06
11	ENSMUSG00000045551	Fpr1	formyl peptide receptor 1	6.19494	2.16526e-09
12	ENSMUSG00000046997	Spsb4	splA/ryanodine receptor domain and SOCS box containing 4	6.06001	5.29189e-06
13	ENSMUSG00000037161	Mgarp	mitochondria localized glutamic acid rich protein	5.97866	7.40129e-07
14	ENSMUSG00000029084	Cd38	CD38 antigen	5.89736	2.4476e-07
15	ENSMUSG00000051748	Wfdc21	WAP four-disulfide core domain 21	5.81468	7.73129e-06
16	ENSMUSG00000066684	Pilrb1	paired immunoglobin-like type 2 receptor beta 1	5.55492	4.63497e-06
17	ENSMUSG00000016194	Hsd11b1	hydroxysteroid 11-beta dehydrogenase 1	5.5085	0.000214978
18	ENSMUSG00000015314	Slamf6	SLAM family member 6	5.43426	1.22586e-06
19	ENSMUSG00000038521	C1s1	complement component 1, s subcomponent 1	5.31868	0.000249057
20	ENSMUSG00000035105	Egln3	egl-9 family hypoxia-inducible factor 3	5.28631	7.3988e-06
21	ENSMUSG00000054675	Tmem119	transmembrane protein 119	5.23523	0.000413659
22	ENSMUSG00000019960	Dusp6	dual specificity phosphatase 6	5.21887	2.01011e-05
23	ENSMUSG00000040026	Saa3	serum amyloid A 3	5.2129	7.62487e-13
24	ENSMUSG00000066682	Pilrb2	paired immunoglobin-like type 2 receptor beta 2	5.10622	7.88453e-07
25	ENSMUSG00000046245	Pilra	paired immunoglobin-like type 2 receptor alpha	5.06262	5.58192e-09
26	ENSMUSG00000025203	Scd2	stearoyl-Coenzyme A desaturase 2	4.90031	0.000286195
27	ENSMUSG00000051177	Plcb1	phospholipase C, beta 1	4.85049	0.000555909
28	ENSMUSG00000043740	B430306N03Rik	RIKEN cDNA B430306N03 gene	4.84528	1.95967e-07
29	ENSMUSG00000062585	Cnr2	cannabinoid receptor 2 (macrophage)	4.8225	1.46491e-06
30	ENSMUSG00000017737	Mmp9	matrix metallopeptidase 9	4.80109	0.000603239
31	ENSMUSG00000062345	Serpinb2	serine (or cysteine) peptidase inhibitor, clade B, member 2	4.74917	2.47031e-05
32	ENSMUSG00000078780	Gm5150	predicted gene 5150	4.65966	1.19021e-08
33	ENSMUSG00000032561	Acpp	acid phosphatase, prostate	4.65426	0.00511897
34	ENSMUSG00000013974	Mcemp1	mast cell expressed membrane protein 1	4.64719	8.15949e-05
35	ENSMUSG00000023349	Clec4n	C-type lectin domain family 4, member n	4.63148	0.00119698
36	ENSMUSG00000024986	Hhex	hematopoietically expressed homeobox	4.63003	2.19222e-06
37	ENSMUSG00000030406	Gipr	gastric inhibitory polypeptide receptor	4.59185	0.00205949
38	ENSMUSG00000038463	Olfml2b	olfactomedin-like 2B	4.5564	0.048028
39	ENSMUSG00000031722	Hp	haptoglobin	4.53587	2.88926e-05
40	ENSMUSG00000023913	Pla2g7	phospholipase A2, group VII (platelet-activating factor acetylhydrolase, plasma)	4.53306	1.56195e-14
41	ENSMUSG00000052270	Fpr2	formyl peptide receptor 2	4.52291	2.45723e-11
42	ENSMUSG00000029373	Pf4	platelet factor 4	4.50367	1.90875e-07
43	ENSMUSG00000000794	Kcnn3	potassium intermediate/small conductance calcium-activated channel, subfamily N, member 3	4.50086	0.00524696
44	ENSMUSG00000095788	Sirpb1a	signal-regulatory protein beta 1A	4.48403	2.57045e-05
45	ENSMUSG00000052516	Robo2	roundabout guidance receptor 2	4.45833	0.000449631
46	ENSMUSG00000034255	Arhgap27	Rho GTPase activating protein 27	4.43177	8.53178e-09
47	ENSMUSG00000074194	Zfp791	zinc finger protein 791	4.3983	0.000477881
48	ENSMUSG00000029372	Ppbp	pro-platelet basic protein	4.39425	0.00117608
49	ENSMUSG00000030187	Klra2	killer cell lectin-like receptor, subfamily A, member 2	4.39351	2.60266e-08
50	ENSMUSG00000021322	Aoah	acyloxyacyl hydrolase	4.36416	7.65533e-12
51	ENSMUSG00000004151	Etv1	ets variant 1	4.3492	2.29459e-06
52	ENSMUSG00000000303	Cdh1	cadherin 1	4.29176	3.28258e-05
53	ENSMUSG00000047798	Cd300lf	CD300 molecule like family member F	4.25681	0.000150671
54	ENSMUSG00000023800	Tiam2	T cell lymphoma invasion and metastasis 2	4.24738	0.000488086
55	ENSMUSG00000005800	Mmp8	matrix metallopeptidase 8	4.24319	0.0282519
56	ENSMUSG00000029082	Bst1	bone marrow stromal cell antigen 1	4.21553	4.76205e-11
57	ENSMUSG00000089665	Fcor	Foxo1 corepressor	4.16526	4.40329e-05
58	ENSMUSG00000043939	A530064D06Rik	RIKEN cDNA A530064D06 gene	4.16302	0.000602812
59	ENSMUSG00000022802	Lmln	leishmanolysin-like (metallopeptidase M8 family)	4.14438	0.0307219
60	ENSMUSG00000096140	Ankrd66	ankyrin repeat domain 66	4.12016	5.14729e-05
61	ENSMUSG00000036006	Ripor2	RHO family interacting cell polarization regulator 2	4.11164	0.000696655
62	ENSMUSG00000044092	C130050O18Rik	RIKEN cDNA C130050O18 gene	4.08164	0.000171654
63	ENSMUSG00000046908	Ltb4r1	leukotriene B4 receptor 1	4.05554	0.000154776
64	ENSMUSG00000074364	Ehd2	EH-domain containing 2	4.03783	0.0264115
65	ENSMUSG00000033446	Lpar6	lysophosphatidic acid receptor 6	4.03403	6.02074e-07
66	ENSMUSG00000118607	Gm7592	predicted gene 7592	4.03083	0.00296052
67	ENSMUSG00000027315	Spint1	serine protease inhibitor, Kunitz type 1	4.01991	0.0271013
68	ENSMUSG00000055493	Epm2a	epilepsy, progressive myoclonic epilepsy, type 2 gene alpha	3.98563	0.000140218
69	ENSMUSG00000018906	P4ha2	procollagen-proline, 2-oxoglutarate 4-dioxygenase (proline 4-hydroxylase), alpha II polypeptide	3.97146	1.68015e-06
70		Spry3	sprouty RTK signaling antagonist 3	3.93266	6.96558e-05
71	ENSMUSG00000029370	Rassf6	Ras association (RalGDS/AF-6) domain family member 6	3.89947	0.00225639
72	ENSMUSG00000015968	Cacna1d	calcium channel, voltage-dependent, L type, alpha 1D subunit	3.87753	7.55727e-08
73	ENSMUSG00000037989	Wnk2	WNK lysine deficient protein kinase 2	3.8532	0.00251067
74	ENSMUSG00000078783	Gm9733	predicted gene 9733	3.83637	0.00238776
75	ENSMUSG00000037709	Fam13a	family with sequence similarity 13, member A	3.82983	0.000196069
76	ENSMUSG00000030516	Tjp1	tight junction protein 1	3.80398	0.00171335
77	ENSMUSG00000038540	Tmc3	transmembrane channel-like gene family 3	3.79869	0.00311813
78	ENSMUSG00000027221	Chst1	carbohydrate sulfotransferase 1	3.78088	0.000475704
79	ENSMUSG00000049625	Tifab	TRAF-interacting protein with forkhead-associated domain, family member B	3.73835	0.000153453
80	ENSMUSG00000008845	Cd163	CD163 antigen	3.7115	1.64576e-05
81	ENSMUSG00000019929	Dcn	decorin	3.70629	0.00183009
82	ENSMUSG00000042190	Cmklr1	chemokine-like receptor 1	3.70195	2.91097e-05
83	ENSMUSG00000032013	Trim29	tripartite motif-containing 29	3.69708	0.00938326
84	ENSMUSG00000031104	Rab33a	RAB33A, member RAS oncogene family	3.68806	0.000228658
85	ENSMUSG00000019944	Rhobtb1	Rho-related BTB domain containing 1	3.65727	0.00092351
86	ENSMUSG00000030498	Gas2	growth arrest specific 2	3.65713	0.000114952
87	ENSMUSG00000090231	Cfb	complement factor B	3.64846	1.03849e-10
88	ENSMUSG00000028385	Snx30	sorting nexin family member 30	3.64144	4.17138e-05
89	ENSMUSG00000030148	Clec4a2	C-type lectin domain family 4, member a2	3.61877	2.84495e-09
90	ENSMUSG00000057329	Bcl2	B cell leukemia/lymphoma 2	3.60677	0.00100777
91	ENSMUSG00000034522	Zfp395	zinc finger protein 395	3.60439	0.0142762
92	ENSMUSG00000076441	Ass1	argininosuccinate synthetase 1	3.60033	3.93402e-05
93	ENSMUSG00000031465	Angpt2	angiopoietin 2	3.59796	0.000134466
94	ENSMUSG00000063296	Tmem117	transmembrane protein 117	3.59718	0.00506593
95	ENSMUSG00000027834	Serpini1	serine (or cysteine) peptidase inhibitor, clade I, member 1	3.5807	0.0344394
96	ENSMUSG00000010307	Tmem86a	transmembrane protein 86A	3.56384	7.52303e-06
97	ENSMUSG00000016552	Foxred2	FAD-dependent oxidoreductase domain containing 2	3.54741	7.88451e-05
98	ENSMUSG00000000791	Il12rb1	interleukin 12 receptor, beta 1	3.54611	0.00379359
99	ENSMUSG00000044250	Pced1b	PC-esterase domain containing 1B	3.53329	0.000832974
100	ENSMUSG00000039109	F13a1	coagulation factor XIII, A1 subunit	3.52411	0.00214088
101	ENSMUSG00000039578	Ccser1	coiled-coil serine rich 1	3.50175	0.00271499
102	ENSMUSG00000026822	Lcn2	lipocalin 2	3.49485	2.63441e-07
103	ENSMUSG00000049532	Sall2	spalt like transcription factor 2	3.47369	0.000446831
104	ENSMUSG00000075602	Ly6a	lymphocyte antigen 6 complex, locus A	3.47227	0.00739051
105	ENSMUSG00000091898	Tnnc1	troponin C, cardiac/slow skeletal	3.46825	0.00011306
106	ENSMUSG00000058070	Eml1	echinoderm microtubule associated protein like 1	3.4649	0.0192469
107	ENSMUSG00000031431	Tsc22d3	TSC22 domain family, member 3	3.44987	4.78817e-06
108	ENSMUSG00000021575	Ahrr	aryl-hydrocarbon receptor repressor	3.41346	0.0258237
109	ENSMUSG00000024186	Rgs11	regulator of G-protein signaling 11	3.40675	1.80409e-06
110	ENSMUSG00000002847	Pla1a	phospholipase A1 member A	3.40457	0.00659909
111	ENSMUSG00000035211	Xrra1	X-ray radiation resistance associated 1	3.39917	0.0462641
112	ENSMUSG00000033420	Antxr1	anthrax toxin receptor 1	3.39467	7.45665e-05
113	ENSMUSG00000009185	Ccl8	chemokine (C-C motif) ligand 8	3.38955	6.75367e-05
114	ENSMUSG00000052087	Rgs14	regulator of G-protein signaling 14	3.36897	2.85872e-06
115	ENSMUSG00000037386	Rims2	regulating synaptic membrane exocytosis 2	3.36149	0.0241279
116	ENSMUSG00000030409	Dmpk	dystrophia myotonica-protein kinase	3.35729	0.00661222
117	ENSMUSG00000030214	Plbd1	phospholipase B domain containing 1	3.33275	0.000531236
118	ENSMUSG00000027508	Pag1	phosphoprotein associated with glycosphingolipid microdomains 1	3.33183	0.000175866
119	ENSMUSG00000023050	Map3k12	mitogen-activated protein kinase kinase kinase 12	3.32724	1.03479e-05
120	ENSMUSG00000034226	Rhov	ras homolog family member V	3.32305	0.000495809
121	ENSMUSG00000029314	Gpat3	glycerol-3-phosphate acyltransferase 3	3.32181	3.27181e-05
122	ENSMUSG00000074063	Osgin1	oxidative stress induced growth inhibitor 1	3.31502	0.000809718
123	ENSMUSG00000006585	Cdt1	chromatin licensing and DNA replication factor 1	3.28851	1.03745e-05
124	ENSMUSG00000073010	Gm5127	predicted gene 5127	3.28706	0.00230111
125	ENSMUSG00000047643	Gm5454	predicted gene 5454	3.27896	8.85076e-05
126	ENSMUSG00000041540	Sox5	SRY (sex determining region Y)-box 5	3.27884	0.00364943
127	ENSMUSG00000040675	Mthfd1l	methylenetetrahydrofolate dehydrogenase (NADP+ dependent) 1-like	3.26532	7.30063e-08
128	ENSMUSG00000056671	Prelid2	PRELI domain containing 2	3.2558	5.58277e-07
129	ENSMUSG00000029821	Gsdme	gasdermin E	3.24987	0.000340088
130	ENSMUSG00000049119	Fam110b	family with sequence similarity 110, member B	3.23759	0.00110932
131	ENSMUSG00000030410	Dmwd	dystrophia myotonica-containing WD repeat motif	3.22813	0.000254665
132	ENSMUSG00000010751	Tnfrsf22	tumor necrosis factor receptor superfamily, member 22	3.22718	0.00298446
133	ENSMUSG00000025578	Cbx8	chromobox 8	3.22663	0.000610046
134	ENSMUSG00000043157	Arl11	ADP-ribosylation factor-like 11	3.21262	2.4476e-07
135	ENSMUSG00000051703	Tmem198	transmembrane protein 198	3.20816	0.0112098
136	ENSMUSG00000028494	Plin2	perilipin 2	3.20674	1.81136e-10
137	ENSMUSG00000013089	Etv5	ets variant 5	3.18874	0.00145214
138	ENSMUSG00000062785	Kcnc3	potassium voltage gated channel, Shaw-related subfamily, member 3	3.18634	0.000799211
139	ENSMUSG00000028885	Smpdl3b	sphingomyelin phosphodiesterase, acid-like 3B	3.153	0.000109984
140	ENSMUSG00000042807	Hecw2	HECT, C2 and WW domain containing E3 ubiquitin protein ligase 2	3.15258	0.0288637
141	ENSMUSG00000042498	Radx	RPA1 related single stranded DNA binding protein, X-linked	3.12944	6.87947e-05
142	ENSMUSG00000026317	Cln8	CLN8 transmembrane ER and ERGIC protein	3.12793	3.9376e-08
143	ENSMUSG00000020303	Stc2	stanniocalcin 2	3.12505	0.0251617
144	ENSMUSG00000021759	Plpp1	phospholipid phosphatase 1	3.12124	1.91301e-05
145	ENSMUSG00000054589	Gm9949	predicted gene 9949	3.11719	0.00355075
146	ENSMUSG00000026065	Slc9a4	solute carrier family 9 (sodium/hydrogen exchanger), member 4	3.11707	0.00655353
147	ENSMUSG00000041642	Kif21b	kinesin family member 21B	3.10492	2.42978e-05
148	ENSMUSG00000101389	Ms4a4a	membrane-spanning 4-domains, subfamily A, member 4A	3.10185	0.0033161
149	ENSMUSG00000044122	Proca1	protein interacting with cyclin A1	3.09283	0.0232162
150	ENSMUSG00000042213	Zfand4	zinc finger, AN1-type domain 4	3.09098	0.00309091
151	ENSMUSG00000022358	Fbxo32	F-box protein 32	3.07544	0.0448871
152	ENSMUSG00000030474	Siglece	sialic acid binding Ig-like lectin E	3.07505	1.21676e-06
153	ENSMUSG00000042978	Sbk1	SH3-binding kinase 1	3.07323	0.000855595
154	ENSMUSG00000018931	Natd1	N-acetyltransferase domain containing 1	3.06566	0.00313963
155	ENSMUSG00000021097	Clmn	calmin	3.05101	0.00116324
156	ENSMUSG00000020086	Macroh2a2	macroH2A.2 histone	3.04746	0.0426867
157	ENSMUSG00000047414	Flrt2	fibronectin leucine rich transmembrane protein 2	3.04469	1.29061e-07
158	ENSMUSG00000054191	Klf1	Kruppel-like factor 1 (erythroid)	3.04133	0.00968148
159	ENSMUSG00000005413	Hmox1	heme oxygenase 1	3.03896	3.34793e-08
160	ENSMUSG00000004473	Clec11a	C-type lectin domain family 11, member a	3.03482	0.0115186
161	ENSMUSG00000033227	Wnt6	wingless-type MMTV integration site family, member 6	3.03026	0.0051811
162	ENSMUSG00000040152	Thbs1	thrombospondin 1	3.01833	0.0018832
163	ENSMUSG00000019970	Sgk1	serum/glucocorticoid regulated kinase 1	3.00933	4.35983e-08
164	ENSMUSG00000084845	Tmem240	transmembrane protein 240	3.00818	0.000809937
165	ENSMUSG00000022218	Tgm1	transglutaminase 1, K polypeptide	2.99921	0.0138518
166	ENSMUSG00000033777	Tlr13	toll-like receptor 13	2.99265	6.52221e-07
167	ENSMUSG00000001039	B9d1	B9 protein domain 1	2.97414	0.00617601
168	ENSMUSG00000024786	Majin	membrane anchored junction protein	2.97306	0.0098499
169	ENSMUSG00000046408	1700067K01Rik	RIKEN cDNA 1700067K01 gene	2.97175	0.0237111
170	ENSMUSG00000020256	Aldh1l2	aldehyde dehydrogenase 1 family, member L2	2.96807	0.000669168
171	ENSMUSG00000044968	Napepld	N-acyl phosphatidylethanolamine phospholipase D	2.95784	0.00114016
172	ENSMUSG00000038843	Gcnt1	glucosaminyl (N-acetyl) transferase 1, core 2	2.9538	0.00014532
173	ENSMUSG00000050931	Sgms2	sphingomyelin synthase 2	2.95097	5.75748e-07
174	ENSMUSG00000082229	Nap1l2	nucleosome assembly protein 1-like 2	2.95044	0.000982072
175	ENSMUSG00000040624	Plekhg1	pleckstrin homology domain containing, family G (with RhoGef domain) member 1	2.94762	5.05111e-05
176	ENSMUSG00000045980	Tmem104	transmembrane protein 104	2.9442	1.66367e-06
177	ENSMUSG00000074677	Sirpb1c	signal-regulatory protein beta 1C	2.94211	7.08711e-08
178	ENSMUSG00000006435	Neurl1a	neuralized E3 ubiquitin protein ligase 1A	2.9409	0.00848118
179	ENSMUSG00000029343	Crybb1	crystallin, beta B1	2.94059	0.0222456
180	ENSMUSG00000059479	B3gnt8	UDP-GlcNAc:betaGal beta-1,3-N-acetylglucosaminyltransferase 8	2.93853	2.68561e-05
181	ENSMUSG00000038022	Mindy4	MINDY lysine 48 deubiquitinase 4	2.93064	0.000456344
182	ENSMUSG00000118662	Tctn2	tectonic family member 2	2.91765	0.0469147
183	ENSMUSG00000033278	Ptprm	protein tyrosine phosphatase, receptor type, M	2.91047	0.00716517
184	ENSMUSG00000089857	Zfp882	zinc finger protein 882	2.90719	0.0468883
185	ENSMUSG00000023078	Cxcl13	chemokine (C-X-C motif) ligand 13	2.89985	0.0283356
186	ENSMUSG00000090145	Ugt1a6b	UDP glucuronosyltransferase 1 family, polypeptide A6B	2.89742	0.00416685
187	ENSMUSG00000074345	Tnfaip8l3	tumor necrosis factor, alpha-induced protein 8-like 3	2.88926	0.041899
188	ENSMUSG00000030108	Slc6a13	solute carrier family 6 (neurotransmitter transporter, GABA), member 13	2.85597	0.00298206
189	ENSMUSG00000030256	Bhlhe41	basic helix-loop-helix family, member e41	2.84779	2.4476e-07
190	ENSMUSG00000057103	Nat8f1	N-acetyltransferase 8 (GCN5-related) family member 1	2.82751	0.0230434
191	ENSMUSG00000017740	Slc12a5	solute carrier family 12, member 5	2.81987	0.010193
192	ENSMUSG00000015468	Notch4	notch 4	2.81144	0.0264115
193	ENSMUSG00000019945	Cabcoco1	ciliary associated calcium binding coiled-coil 1	2.79373	0.011295
194	ENSMUSG00000045362	Tnfrsf26	tumor necrosis factor receptor superfamily, member 26	2.79365	8.89408e-05
195	ENSMUSG00000027173	Depdc7	DEP domain containing 7	2.79226	0.000195789
196	ENSMUSG00000059108	Ifitm6	interferon induced transmembrane protein 6	2.79125	0.017344
197	ENSMUSG00000021643	Serf1	small EDRK-rich factor 1	2.79086	0.0348561
198	ENSMUSG00000034041	Lyl1	lymphoblastomic leukemia 1	2.78793	5.42283e-05
199	ENSMUSG00000001741	Il16	interleukin 16	2.78514	0.000145484
200	ENSMUSG00000005958	Ephb3	Eph receptor B3	2.77885	0.0198551
201	ENSMUSG00000023990	Tfeb	transcription factor EB	2.77099	1.87564e-07
202	ENSMUSG00000030047	Arhgap25	Rho GTPase activating protein 25	2.77055	3.58182e-07
203	ENSMUSG00000095889	Ighv1-58	immunoglobulin heavy variable 1-58	2.76964	0.0374526
204	ENSMUSG00000003955	Fam162a	family with sequence similarity 162, member A	2.76804	7.72471e-07
205	ENSMUSG00000035578	Iqcg	IQ motif containing G	2.76418	0.00689498
206	ENSMUSG00000054206	Gzmm	granzyme M (lymphocyte met-ase 1)	2.76047	0.0247692
207	ENSMUSG00000072568	Lratd2	LRAT domain containing 1	2.75705	0.0164131
208	ENSMUSG00000036766	Dner	delta/notch-like EGF repeat containing	2.75507	0.00561739
209	ENSMUSG00000034570	Inpp5j	inositol polyphosphate 5-phosphatase J	2.7529	0.0179915
210	ENSMUSG00000042216	Sgsm1	small G protein signaling modulator 1	2.75191	0.0210887
211	ENSMUSG00000055632	Hmcn2	hemicentin 2	2.75017	0.0042605
212	ENSMUSG00000052684	Jun	jun proto-oncogene	2.73871	9.44629e-08
213	ENSMUSG00000015846	Rxra	retinoid X receptor alpha	2.73775	0.000668377
214	ENSMUSG00000020263	Appl2	adaptor protein, phosphotyrosine interaction, PH domain and leucine zipper containing 2	2.73759	1.38386e-09
215	ENSMUSG00000028076	Cd1d1	CD1d1 antigen	2.73225	2.48067e-06
216	ENSMUSG00000049037	Clec4a1	C-type lectin domain family 4, member a1	2.72082	1.51767e-05
217	ENSMUSG00000032750	Gab3	growth factor receptor bound protein 2-associated protein 3	2.71387	0.000113809
218	ENSMUSG00000020135	Apc2	APC regulator of WNT signaling pathway 2	2.7131	0.034394
219	ENSMUSG00000014776	Nol3	nucleolar protein 3 (apoptosis repressor with CARD domain)	2.7093	0.0117964
220	ENSMUSG00000090210	Itga10	integrin, alpha 10	2.70222	0.0051811
221	ENSMUSG00000035783	Acta2	actin alpha 2, smooth muscle, aorta	2.69816	0.000691605
222	ENSMUSG00000040009	Gnaz	guanine nucleotide binding protein, alpha z subunit	2.6916	0.0315814
223	ENSMUSG00000037926	Ssh2	slingshot protein phosphatase 2	2.68962	0.00621317
224	ENSMUSG00000032356	Rasgrf1	RAS protein-specific guanine nucleotide-releasing factor 1	2.6856	0.0347551
225	ENSMUSG00000037348	Paqr7	progestin and adipoQ receptor family member VII	2.67582	2.97651e-05
226	ENSMUSG00000043671	Dpy19l3	dpy-19-like 3 (C. elegans)	2.66701	0.00419666
227	ENSMUSG00000045903	Npas4	neuronal PAS domain protein 4	2.66326	0.0179474
228	ENSMUSG00000042265	Trem1	triggering receptor expressed on myeloid cells 1	2.66295	0.00688968
229	ENSMUSG00000027797	Dclk1	doublecortin-like kinase 1	2.66167	0.0451649
230	ENSMUSG00000028391	Wdr31	WD repeat domain 31	2.65777	0.0038971
231	ENSMUSG00000047205	Dusp18	dual specificity phosphatase 18	2.65191	0.0188078
232	ENSMUSG00000078566	Bnip3	BCL2/adenovirus E1B interacting protein 3	2.65032	3.34125e-06
233	ENSMUSG00000052392	Acot4	acyl-CoA thioesterase 4	2.64958	0.0182749
234	ENSMUSG00000039021	Ttc16	tetratricopeptide repeat domain 16	2.64898	0.0169725
235	ENSMUSG00000041754	Trem3	triggering receptor expressed on myeloid cells 3	2.64644	0.000199231
236	ENSMUSG00000018238	Gdf9	growth differentiation factor 9	2.64172	0.0280997
237	ENSMUSG00000040017	Saa4	serum amyloid A 4	2.63554	0.0473625
238	ENSMUSG00000098789	Jmjd7	jumonji domain containing 7	2.63202	0.0097279
239	ENSMUSG00000073591	Pcdhb22	protocadherin beta 22	2.62695	0.035782
240	ENSMUSG00000021365	Nedd9	neural precursor cell expressed, developmentally down-regulated gene 9	2.62338	0.00333783
241	ENSMUSG00000016239	Lonrf3	LON peptidase N-terminal domain and ring finger 3	2.61735	7.28205e-07
242	ENSMUSG00000045725	Prr15	proline rich 15	2.61332	0.00971653
243	ENSMUSG00000090564	A430057M04Rik	RIKEN cDNA A430057M04 gene	2.6116	0.00943095
244	ENSMUSG00000024247	Pkdcc	protein kinase domain containing, cytoplasmic	2.60344	0.00513954
245	ENSMUSG00000030145	Zfp248	zinc finger protein 248	2.59979	0.000234224
246	ENSMUSG00000022408	Fam83f	family with sequence similarity 83, member F	2.59725	0.000262431
247	ENSMUSG00000003865	Gys1	glycogen synthase 1, muscle	2.59075	5.96277e-07
248	ENSMUSG00000118541	Nrg1	neuregulin 1	2.58608	0.0337804
249	ENSMUSG00000021565	Slc6a19	solute carrier family 6 (neurotransmitter transporter), member 19	2.58304	0.00428635
250	ENSMUSG00000030703	Gdpd3	glycerophosphodiester phosphodiesterase domain containing 3	2.58294	0.00791302
251	ENSMUSG00000035285	Nat14	N-acetyltransferase 14	2.58261	0.0329376
252	ENSMUSG00000045312	Lhfpl2	lipoma HMGIC fusion partner-like 2	2.5791	1.22303e-05
253	ENSMUSG00000050914	Ankrd37	ankyrin repeat domain 37	2.57886	0.00120759
254	ENSMUSG00000042284	Itga1	integrin alpha 1	2.57803	0.00197755
255	ENSMUSG00000030207	Fam234b	family with sequence similarity 234, member B	2.57438	0.000428178
256	ENSMUSG00000001036	Epn2	epsin 2	2.57036	0.0012625
257	ENSMUSG00000028919	Arhgef19	Rho guanine nucleotide exchange factor (GEF) 19	2.56892	0.0408778
258	ENSMUSG00000048965	Mrgpre	MAS-related GPR, member E	2.56833	0.00953525
259	ENSMUSG00000052572	Dlg2	discs large MAGUK scaffold protein 2	2.55697	0.0371533
260	ENSMUSG00000022788	Fgd4	FYVE, RhoGEF and PH domain containing 4	2.55171	0.0151315
261	ENSMUSG00000031297	Slc7a3	solute carrier family 7 (cationic amino acid transporter, y+ system), member 3	2.55093	0.0247426
262	ENSMUSG00000039908	Slc26a11	solute carrier family 26, member 11	2.54518	0.000132721
263	ENSMUSG00000033985	Tesk2	testis-specific kinase 2	2.53454	0.022872
264	ENSMUSG00000028327	Stra6l	STRA6-like	2.53414	1.5661e-05
265	ENSMUSG00000056724	Nbeal2	neurobeachin-like 2	2.53366	3.62075e-06
266	ENSMUSG00000037295	Ldlrap1	low density lipoprotein receptor adaptor protein 1	2.52701	1.41341e-06
267	ENSMUSG00000026980	Ly75	lymphocyte antigen 75	2.52294	0.00178851
268	ENSMUSG00000032311	Nrg4	neuregulin 4	2.50988	0.000954845
269	ENSMUSG00000044986	Tst	thiosulfate sulfurtransferase, mitochondrial	2.50819	0.0486923
270	ENSMUSG00000042724	Map3k9	mitogen-activated protein kinase kinase kinase 9	2.50767	0.000879912
271	ENSMUSG00000025804	Ccr1	chemokine (C-C motif) receptor 1	2.4975	7.25802e-06
272	ENSMUSG00000090812	Samd15	sterile alpha motif domain containing 15	2.49504	0.0238563
273	ENSMUSG00000049608	Gpr55	G protein-coupled receptor 55	2.48665	0.0439184
274	ENSMUSG00000025375	Aatk	apoptosis-associated tyrosine kinase	2.4849	0.0010963
275	ENSMUSG00000030786	Itgam	integrin alpha M	2.47617	1.84209e-08
276	ENSMUSG00000041707	Tmem273	transmembrane protein 273	2.47409	0.0210203
277	ENSMUSG00000063851	Rnf183	ring finger protein 183	2.46351	0.03274
278	ENSMUSG00000020717	Pecam1	platelet/endothelial cell adhesion molecule 1	2.45588	0.016157
279	ENSMUSG00000033405	Nudt15	nudix (nucleoside diphosphate linked moiety X)-type motif 15	2.45438	0.0308613
280	ENSMUSG00000021483	Cdk20	cyclin-dependent kinase 20	2.44816	2.10936e-05
281	ENSMUSG00000013418	B4galnt2	beta-1,4-N-acetyl-galactosaminyl transferase 2	2.44354	0.00616224
282	ENSMUSG00000038527	C1rl	complement component 1, r subcomponent-like	2.44029	2.53858e-05
283	ENSMUSG00000023046	Igfbp6	insulin-like growth factor binding protein 6	2.43649	0.0135852
284	ENSMUSG00000023094	Msrb2	methionine sulfoxide reductase B2	2.4331	0.012745
285	ENSMUSG00000050994	Adgb	androglobin	2.43237	3.08962e-07
286	ENSMUSG00000035637	Grhpr	glyoxylate reductase/hydroxypyruvate reductase	2.43073	4.15873e-05
287	ENSMUSG00000020010	Vnn3	vanin 3	2.42922	0.0202905
288	ENSMUSG00000048498	Cd300e	CD300E molecule	2.42813	0.00229671
289	ENSMUSG00000092192	Dnaaf4	dynein axonemal assembly factor 4	2.42668	0.012745
290	ENSMUSG00000016283	H2-M2	histocompatibility 2, M region locus 2	2.4237	0.000684796
291	ENSMUSG00000005986	Ankrd13d	ankyrin repeat domain 13 family, member D	2.41474	0.000221046
292	ENSMUSG00000039813	Tbc1d2	TBC1 domain family, member 2	2.41273	0.000271397
293	ENSMUSG00000026228	Htr2b	5-hydroxytryptamine (serotonin) receptor 2B	2.41241	6.30408e-05
294	ENSMUSG00000059040	Eno1b	enolase 1B, retrotransposed	2.4084	0.000724429
295	ENSMUSG00000032352	Lrrc1	leucine rich repeat containing 1	2.40769	0.012976
296	ENSMUSG00000026207	Speg	SPEG complex locus	2.4026	5.57207e-05
297	ENSMUSG00000050860	Phospho1	phosphatase, orphan 1	2.40054	6.44563e-05
298	ENSMUSG00000032207	Lipc	lipase, hepatic	2.39869	0.0382661
299	ENSMUSG00000010051	Hyal1	hyaluronoglucosaminidase 1	2.39663	0.00124943
300	ENSMUSG00000079003	Samd1	sterile alpha motif domain containing 1	2.39509	1.62691e-08
301	ENSMUSG00000024818	Slc25a45	solute carrier family 25, member 45	2.3918	6.75013e-07
302	ENSMUSG00000045382	Cxcr4	chemokine (C-X-C motif) receptor 4	2.38754	6.35231e-05
303	ENSMUSG00000061536	Sec22c	SEC22 homolog C, vesicle trafficking protein	2.38732	0.000883229
304	ENSMUSG00000052384	Nrros	negative regulator of reactive oxygen species	2.38558	9.96658e-08
305	ENSMUSG00000031847	1700030J22Rik	RIKEN cDNA 1700030J22 gene	2.38462	0.0118324
306	ENSMUSG00000009292	Trpm2	transient receptor potential cation channel, subfamily M, member 2	2.37856	1.43742e-05
307	ENSMUSG00000068264	Ap5s1	adaptor-related protein 5 complex, sigma 1 subunit	2.37223	0.00033891
308	ENSMUSG00000081058	H3c15	H3 clustered histone 15	2.37122	0.0129906
309	ENSMUSG00000054169	Ceacam10	carcinoembryonic antigen-related cell adhesion molecule 10	2.37066	0.0458655
310	ENSMUSG00000020190	Mknk2	MAP kinase-interacting serine/threonine kinase 2	2.3663	2.01529e-06
311	ENSMUSG00000038020	Rapgefl1	Rap guanine nucleotide exchange factor (GEF)-like 1	2.36441	0.0320709
312	ENSMUSG00000045094	Arhgef37	Rho guanine nucleotide exchange factor (GEF) 37	2.35345	0.0408964
313	ENSMUSG00000059555	Tor4a	torsin family 4, member A	2.35162	4.1266e-07
314	ENSMUSG00000059013	Sh2d3c	SH2 domain containing 3C	2.35098	0.000691605
315	ENSMUSG00000041515	Irf8	interferon regulatory factor 8	2.34058	1.22335e-08
316	ENSMUSG00000037418	Best1	bestrophin 1	2.33402	0.0486923
317	ENSMUSG00000006219	Fblim1	filamin binding LIM protein 1	2.32506	3.72209e-07
318	ENSMUSG00000050592	Fam78a	family with sequence similarity 78, member A	2.32453	0.00568419
319	ENSMUSG00000035352	Ccl12	chemokine (C-C motif) ligand 12	2.3236	0.00309146
320	ENSMUSG00000029469	Ift81	intraflagellar transport 81	2.31414	0.00375621
321	ENSMUSG00000058454	Dhcr7	7-dehydrocholesterol reductase	2.31381	0.000635015
322	ENSMUSG00000025791	Pgm1	phosphoglucomutase 1	2.30995	3.72123e-08
323	ENSMUSG00000079020	Slc45a4	solute carrier family 45, member 4	2.30984	6.31946e-05
324	ENSMUSG00000020623	Map2k6	mitogen-activated protein kinase kinase 6	2.30267	0.0139504
325	ENSMUSG00000020231	Dip2a	disco interacting protein 2 homolog A	2.30215	6.78979e-05
326	ENSMUSG00000051339	2900026A02Rik	RIKEN cDNA 2900026A02 gene	2.30139	0.00387528
327	ENSMUSG00000037946	Fgd3	FYVE, RhoGEF and PH domain containing 3	2.29667	2.86458e-06
328	ENSMUSG00000043727	F830045P16Rik	RIKEN cDNA F830045P16 gene	2.29454	0.0344394
329	ENSMUSG00000052821	Cysltr1	cysteinyl leukotriene receptor 1	2.29277	0.00704994
330	ENSMUSG00000024063	Lbh	limb-bud and heart	2.2923	0.000131874
331	ENSMUSG00000003032	Klf4	Kruppel-like factor 4 (gut)	2.29223	6.77655e-05
332	ENSMUSG00000100794	Gm29667	predicted gene 29667	2.29111	0.024757
333	ENSMUSG00000022103	Gfra2	glial cell line derived neurotrophic factor family receptor alpha 2	2.28891	0.0281725
334	ENSMUSG00000029761	Cald1	caldesmon 1	2.28737	0.014162
335	ENSMUSG00000018927	Ccl6	chemokine (C-C motif) ligand 6	2.28508	4.80149e-06
336	ENSMUSG00000036469	Marchf1	membrane associated ring-CH-type finger 1	2.27825	0.0181368
337	ENSMUSG00000028680	Plk3	polo like kinase 3	2.2779	1.22205e-05
338	ENSMUSG00000031586	Rbpms	RNA binding protein gene with multiple splicing	2.27176	0.00211953
339	ENSMUSG00000064179	Tnnt1	troponin T1, skeletal, slow	2.26875	0.00343141
340	ENSMUSG00000041552	Ptchd1	patched domain containing 1	2.26808	0.0345836
341	ENSMUSG00000058099	Nfam1	Nfat activating molecule with ITAM motif 1	2.26454	4.61562e-06
342	ENSMUSG00000070691	Runx3	runt related transcription factor 3	2.26403	0.00255871
343	ENSMUSG00000046806	Cyren	cell cycle regulator of NHEJ	2.26385	0.00361318
344	ENSMUSG00000016087	Fli1	Friend leukemia integration 1	2.26172	3.92997e-05
345	ENSMUSG00000034799	Unc13a	unc-13 homolog A	2.26043	0.000514273
346	ENSMUSG00000037613	Tnfrsf23	tumor necrosis factor receptor superfamily, member 23	2.25984	0.000126933
347	ENSMUSG00000044937	Ttc41	tetratricopeptide repeat domain 41	2.24667	0.0245495
348	ENSMUSG00000068854	H2bc21	H2B clustered histone 21	2.23283	0.0465635
349	ENSMUSG00000098470	C1rb	complement component 1, r subcomponent B	2.23077	0.0237931
350	ENSMUSG00000079343	C1s2	complement component 1, s subcomponent 2	2.22696	0.041487
351	ENSMUSG00000032715	Trib3	tribbles pseudokinase 3	2.22656	0.00888358
352	ENSMUSG00000071724	Smpd5	sphingomyelin phosphodiesterase 5	2.22516	0.0247359
353	ENSMUSG00000028914	Casp9	caspase 9	2.21447	6.18518e-06
354	ENSMUSG00000039131	Gipc2	GIPC PDZ domain containing family, member 2	2.21434	0.00708927
355	ENSMUSG00000026768	Itga8	integrin alpha 8	2.21292	0.0274031
356	ENSMUSG00000014850	Msh3	mutS homolog 3	2.20156	0.000123429
357	ENSMUSG00000006494	Pdk1	pyruvate dehydrogenase kinase, isoenzyme 1	2.19662	1.75774e-05
358	ENSMUSG00000055538	Zcchc24	zinc finger, CCHC domain containing 24	2.19613	0.0114205
359	ENSMUSG00000034247	Plekhm1	pleckstrin homology domain containing, family M (with RUN domain) member 1	2.19191	2.78269e-07
360	ENSMUSG00000026544	Dusp23	dual specificity phosphatase 23	2.19092	0.000432341
361	ENSMUSG00000067714	Lpar5	lysophosphatidic acid receptor 5	2.18848	0.0118956
362	ENSMUSG00000048763	Hoxb3	homeobox B3	2.18628	0.0355632
363	ENSMUSG00000016128	Stard13	StAR-related lipid transfer (START) domain containing 13	2.18212	0.0236773
364	ENSMUSG00000049848	Ceacam19	carcinoembryonic antigen-related cell adhesion molecule 19	2.18085	0.030253
365	ENSMUSG00000070323	Mmp27	matrix metallopeptidase 27	2.17357	4.85039e-05
366	ENSMUSG00000001128	Cfp	complement factor properdin	2.17281	6.24138e-05
367	ENSMUSG00000023473	Celsr3	cadherin, EGF LAG seven-pass G-type receptor 3	2.1727	0.000273624
368	ENSMUSG00000051495	Irf2bp2	interferon regulatory factor 2 binding protein 2	2.16831	4.21179e-07
369	ENSMUSG00000020653	Klf11	Kruppel-like factor 11	2.16825	0.00176138
370	ENSMUSG00000063354	Slc39a4	solute carrier family 39 (zinc transporter), member 4	2.16387	0.000692114
371	ENSMUSG00000045165	AI467606	expressed sequence AI467606	2.16328	2.30532e-05
372	ENSMUSG00000031891	Hsd11b2	hydroxysteroid 11-beta dehydrogenase 2	2.15817	0.0358691
373	ENSMUSG00000041889	Shisa4	shisa family member 4	2.15783	0.0473149
374	ENSMUSG00000026627	Pacc1	proton activated chloride channel 1	2.15252	4.80149e-06
375	ENSMUSG00000021384	Susd3	sushi domain containing 3	2.14946	6.87947e-05
376	ENSMUSG00000000204	Slfn4	schlafen 4	2.14102	0.0166489
377	ENSMUSG00000069515	Lyz1	lysozyme 1	2.13838	0.0190681
378	ENSMUSG00000054545	Ugt1a6a	UDP glucuronosyltransferase 1 family, polypeptide A6A	2.13671	0.000941305
379	ENSMUSG00000020893	Per1	period circadian clock 1	2.13345	3.73629e-06
380	ENSMUSG00000029923	Rab19	RAB19, member RAS oncogene family	2.13	0.0241279
381	ENSMUSG00000059639	Clec4a4	C-type lectin domain family 4, member a4	2.12964	0.0473149
382	ENSMUSG00000062070	Pgk1	phosphoglycerate kinase 1	2.10611	8.53178e-09
383	ENSMUSG00000090626	Tex9	testis expressed gene 9	2.10223	0.0248047
384	ENSMUSG00000026829	Gbgt1	globoside alpha-1,3-N-acetylgalactosaminyltransferase 1	2.0864	0.0221103
385	ENSMUSG00000034854	Mfsd12	major facilitator superfamily domain containing 12	2.06872	1.35459e-05
386	ENSMUSG00000078851	H2aw	H2A.W histone	2.06856	4.93998e-05
387	ENSMUSG00000021069	Pygl	liver glycogen phosphorylase	2.06797	1.50953e-09
388	ENSMUSG00000031840	Rab3a	RAB3A, member RAS oncogene family	2.05386	0.0037945
389	ENSMUSG00000038332	Sesn1	sestrin 1	2.0534	0.00163515
390	ENSMUSG00000024691	Fam111a	family with sequence similarity 111, member A	2.04331	3.78499e-08
391	ENSMUSG00000103567	Pcdhga5	protocadherin gamma subfamily A, 5	2.04259	0.0358691
392	ENSMUSG00000021240	Abcd4	ATP-binding cassette, sub-family D (ALD), member 4	2.0361	0.000190958
393	ENSMUSG00000032739	Pram1	PML-RAR alpha-regulated adaptor molecule 1	2.03262	0.02317
394	ENSMUSG00000048756	Foxo3	forkhead box O3	2.03199	0.00370972
395	ENSMUSG00000039081	Zfp503	zinc finger protein 503	2.02961	1.8185e-05
396	ENSMUSG00000021591	Glrx	glutaredoxin	2.0287	2.03147e-05
397	ENSMUSG00000026360	Rgs2	regulator of G-protein signaling 2	2.02004	0.000476078
398	ENSMUSG00000033400	Agl	amylo-1,6-glucosidase, 4-alpha-glucanotransferase	2.01851	5.924e-07
399	ENSMUSG00000020937	Plcd3	phospholipase C, delta 3	2.01745	0.0434378
400	ENSMUSG00000041025	Iffo2	intermediate filament family orphan 2	2.01588	6.46546e-05
401	ENSMUSG00000032300	1700017B05Rik	RIKEN cDNA 1700017B05 gene	2.01445	1.82445e-05
402	ENSMUSG00000046323	Dppa3	developmental pluripotency-associated 3	2.00784	0.00341334
403	ENSMUSG00000028893	Sesn2	sestrin 2	2.00257	0.00329604
No.	Ensembl ID	Gene Name	Gene Function	log2FC	adj.P.Val
1	ENSMUSG00000050010	Shisa3	shisa family member 3	-8.87717	7.83708e-09
2	ENSMUSG00000020363	Gfpt2	glutamine fructose-6-phosphate transaminase 2	-8.05539	2.46676e-06
3	ENSMUSG00000006403	Adamts4	a disintegrin-like and metallopeptidase (reprolysin type) with thrombospondin type 1 motif, 4	-7.83755	2.49431e-07
4	ENSMUSG00000031538	Plat	plasminogen activator, tissue	-7.81182	6.93637e-05
5	ENSMUSG00000022096	Hr	lysine demethylase and nuclear receptor corepressor	-7.70612	2.31639e-07
6	ENSMUSG00000031257	Nox1	NADPH oxidase 1	-7.50763	7.31827e-08
7	ENSMUSG00000027368	Dusp2	dual specificity phosphatase 2	-7.40266	1.23709e-08
8	ENSMUSG00000016529	Il10	interleukin 10	-7.29824	1.30413e-09
9	ENSMUSG00000026535	Ifi202b	interferon activated gene 202B	-7.26599	7.34776e-07
10	ENSMUSG00000041782	Lad1	ladinin	-7.24673	7.30063e-08
11	ENSMUSG00000070720	Tmem200b	transmembrane protein 200B	-7.22033	5.58192e-09
12	ENSMUSG00000045672	Col27a1	collagen, type XXVII, alpha 1	-7.19914	7.40719e-08
13	ENSMUSG00000021356	Irf4	interferon regulatory factor 4	-7.19657	6.70764e-07
14	ENSMUSG00000032578	Cish	cytokine inducible SH2-containing protein	-7.17703	7.79252e-07
15	ENSMUSG00000028654	Mycl	v-myc avian myelocytomatosis viral oncogene lung carcinoma derived	-7.10085	1.62691e-08
16	ENSMUSG00000031779	Ccl22	chemokine (C-C motif) ligand 22	-7.05525	8.72367e-06
17	ENSMUSG00000105504	Gbp5	guanylate binding protein 5	-7.04467	2.48019e-09
18	ENSMUSG00000029581	Fscn1	fascin actin-bundling protein 1	-6.97949	9.44629e-08
19	ENSMUSG00000054855	Rnd1	Rho family GTPase 1	-6.932	1.88964e-10
20	ENSMUSG00000046031	Calhm6	calcium homeostasis modulator family member 6	-6.82558	8.5899e-07
21	ENSMUSG00000004791	Pgf	placental growth factor	-6.50202	2.19222e-06
22	ENSMUSG00000041731	Pgm5	phosphoglucomutase 5	-6.33125	4.98258e-07
23	ENSMUSG00000005148	Klf5	Kruppel-like factor 5	-6.28403	7.92893e-07
24	ENSMUSG00000053931	Cnn3	calponin 3, acidic	-6.17189	0.000107277
25	ENSMUSG00000031613	Hpgd	hydroxyprostaglandin dehydrogenase 15 (NAD)	-6.15948	0.000140267
26	ENSMUSG00000027832	Ptx3	pentraxin related gene	-6.15256	4.01575e-07
27	ENSMUSG00000028100	Nudt17	nudix (nucleoside diphosphate linked moiety X)-type motif 17	-6.06487	1.34624e-06
28	ENSMUSG00000024810	Il33	interleukin 33	-5.99784	0.000416441
29	ENSMUSG00000074170	Plekhf1	pleckstrin homology domain containing, family F (with FYVE domain) member 1	-5.97013	8.39473e-07
30	ENSMUSG00000015396	Cd83	CD83 antigen	-5.86865	2.15152e-08
31	ENSMUSG00000021186	Fbln5	fibulin 5	-5.85175	8.98577e-07
32	ENSMUSG00000003352	Cacnb3	calcium channel, voltage-dependent, beta 3 subunit	-5.82572	9.91022e-06
33	ENSMUSG00000000567	Sox9	SRY (sex determining region Y)-box 9	-5.82278	1.46483e-06
34	ENSMUSG00000028339	Col15a1	collagen, type XV, alpha 1	-5.80681	4.66629e-05
35	ENSMUSG00000049001	Ndnf	neuron-derived neurotrophic factor	-5.78562	1.56402e-05
36	ENSMUSG00000050315	Synpo2	synaptopodin 2	-5.77698	9.18327e-06
37	ENSMUSG00000026700	Tnfsf4	tumor necrosis factor (ligand) superfamily, member 4	-5.76826	1.95759e-05
38	ENSMUSG00000017652	Cd40	CD40 antigen	-5.74138	2.82993e-12
39	ENSMUSG00000028967	Errfi1	ERBB receptor feedback inhibitor 1	-5.7351	2.53634e-10
40	ENSMUSG00000027562	Car2	carbonic anhydrase 2	-5.71015	0.000205155
41	ENSMUSG00000026580	Selp	selectin, platelet	-5.69814	3.93487e-05
42	ENSMUSG00000027670	Ocstamp	osteoclast stimulatory transmembrane protein	-5.68557	4.47074e-07
43	ENSMUSG00000025265	Fgd1	FYVE, RhoGEF and PH domain containing 1	-5.68062	2.44068e-05
44	ENSMUSG00000020905	Usp43	ubiquitin specific peptidase 43	-5.62346	2.86458e-06
45	ENSMUSG00000016624	Phf21b	PHD finger protein 21B	-5.60038	2.18598e-06
46	ENSMUSG00000034903	Cobll1	Cobl-like 1	-5.58823	1.39405e-07
47	ENSMUSG00000027360	Hdc	histidine decarboxylase	-5.57906	6.43265e-06
48	ENSMUSG00000015647	Lama5	laminin, alpha 5	-5.5588	4.15985e-07
49	ENSMUSG00000030711	Sult1a1	sulfotransferase family 1A, phenol-preferring, member 1	-5.5449	0.00249844
50	ENSMUSG00000095595	Fam177a	family with sequence similarity 177, member A	-5.53784	5.07175e-05
51	ENSMUSG00000029648	Flt1	FMS-like tyrosine kinase 1	-5.52915	1.90342e-06
52	ENSMUSG00000015316	Slamf1	signaling lymphocytic activation molecule family member 1	-5.51558	0.000117522
53	ENSMUSG00000042821	Snai1	snail family zinc finger 1	-5.50136	4.88694e-07
54	ENSMUSG00000078616	Trim30c	tripartite motif-containing 30C	-5.47027	4.80629e-06
55	ENSMUSG00000033107	Rnf125	ring finger protein 125	-5.4547	6.88267e-07
56	ENSMUSG00000012428	Steap4	STEAP family member 4	-5.40987	1.01044e-06
57	ENSMUSG00000041605	Inava	innate immunity activator	-5.40204	6.74036e-05
58	ENSMUSG00000044701	Il27	interleukin 27	-5.39188	5.924e-07
59	ENSMUSG00000031778	Cx3cl1	chemokine (C-X3-C motif) ligand 1	-5.37691	0.00025408
60	ENSMUSG00000044485	Klk1b11	kallikrein 1-related peptidase b11	-5.3631	0.000166875
61	ENSMUSG00000022504	Ciita	class II transactivator	-5.35719	1.94347e-05
62	ENSMUSG00000025887	Casp12	caspase 12	-5.33563	3.13898e-06
63	ENSMUSG00000024486	Hbegf	heparin-binding EGF-like growth factor	-5.32346	9.81767e-06
64	ENSMUSG00000015854	Cd5l	CD5 antigen-like	-5.3168	1.41973e-07
65	ENSMUSG00000031273	Col4a6	collagen, type IV, alpha 6	-5.26485	8.45553e-05
66	ENSMUSG00000038370	Pcp4l1	Purkinje cell protein 4-like 1	-5.25653	4.34141e-06
67	ENSMUSG00000005763	Cd247	CD247 antigen	-5.20647	8.63551e-06
68	ENSMUSG00000065968	Ifitm7	interferon induced transmembrane protein 7	-5.15602	2.40739e-06
69	ENSMUSG00000028364	Tnc	tenascin C	-5.09797	9.91022e-06
70	ENSMUSG00000004633	Chn2	chimerin 2	-5.09663	5.50272e-06
71	ENSMUSG00000018916	Csf2	colony stimulating factor 2 (granulocyte-macrophage)	-5.08696	0.00433584
72	ENSMUSG00000076617	Ighm	immunoglobulin heavy constant mu	-5.06105	0.00614043
73	ENSMUSG00000018341	Il12rb2	interleukin 12 receptor, beta 2	-5.04359	2.63647e-05
74	ENSMUSG00000004296	Il12b	interleukin 12b	-5.01586	2.01806e-05
75	ENSMUSG00000037411	Serpine1	serine (or cysteine) peptidase inhibitor, clade E, member 1	-5.01526	3.31435e-05
76	ENSMUSG00000021367	Edn1	endothelin 1	-5.00812	3.28258e-05
77	ENSMUSG00000015852	Fcrls	Fc receptor-like S, scavenger receptor	-4.98626	1.31071e-06
78	ENSMUSG00000039960	Rhou	ras homolog family member U	-4.97778	6.81174e-07
79	ENSMUSG00000053886	Sh2d4a	SH2 domain containing 4A	-4.97406	9.94558e-07
80	ENSMUSG00000004098	Col5a3	collagen, type V, alpha 3	-4.941	1.5661e-05
81	ENSMUSG00000037868	Egr2	early growth response 2	-4.9056	1.56817e-06
82	ENSMUSG00000000732	Icosl	icos ligand	-4.867	3.04158e-09
83	ENSMUSG00000006310	Zbtb32	zinc finger and BTB domain containing 32	-4.84248	9.43132e-05
84	ENSMUSG00000058152	Chsy3	chondroitin sulfate synthase 3	-4.83833	0.000205411
85	ENSMUSG00000025921	Rdh10	retinol dehydrogenase 10 (all-trans)	-4.83541	1.31843e-06
86	ENSMUSG00000031712	Il15	interleukin 15	-4.82856	1.89537e-09
87	ENSMUSG00000020473	Aebp1	AE binding protein 1	-4.81911	2.51172e-05
88	ENSMUSG00000036158	Prickle1	prickle planar cell polarity protein 1	-4.80187	1.35895e-05
89	ENSMUSG00000035355	Kcnh4	potassium voltage-gated channel, subfamily H (eag-related), member 4	-4.78207	3.71461e-05
90	ENSMUSG00000026770	Il2ra	interleukin 2 receptor, alpha chain	-4.77228	0.000105952
91	ENSMUSG00000032915	Adgre4	adhesion G protein-coupled receptor E4	-4.76938	0.0144152
92	ENSMUSG00000067219	Nipal1	NIPA-like domain containing 1	-4.72618	0.000976316
93	ENSMUSG00000040717	Il17rd	interleukin 17 receptor D	-4.7234	0.00140004
94	ENSMUSG00000039328	Rnf122	ring finger protein 122	-4.69576	0.00112632
95	ENSMUSG00000039997	Ifi203	interferon activated gene 203	-4.6955	7.40719e-08
96	ENSMUSG00000034855	Cxcl10	chemokine (C-X-C motif) ligand 10	-4.68089	1.38351e-07
97	ENSMUSG00000004552	Ctse	cathepsin E	-4.65715	0.0003249
98	ENSMUSG00000025383	Il23a	interleukin 23, alpha subunit p19	-4.65121	0.00370972
99	ENSMUSG00000038276	Asic3	acid-sensing (proton-gated) ion channel 3	-4.6362	0.00183465
100	ENSMUSG00000044734	Serpinb1a	serine (or cysteine) peptidase inhibitor, clade B, member 1a	-4.63063	0.00054671
101	ENSMUSG00000027962	Vcam1	vascular cell adhesion molecule 1	-4.62988	2.04069e-09
102	ENSMUSG00000031137	Fgf13	fibroblast growth factor 13	-4.61837	0.000282532
103	ENSMUSG00000032068	Plet1	placenta expressed transcript 1	-4.60313	5.44475e-05
104	ENSMUSG00000051043	Gprc5c	G protein-coupled receptor, family C, group 5, member C	-4.56804	0.0117771
105	ENSMUSG00000051367	Six1	sine oculis-related homeobox 1	-4.55772	8.78709e-05
106	ENSMUSG00000003070	Efna2	ephrin A2	-4.54112	8.93888e-05
107	ENSMUSG00000025582	Nptx1	neuronal pentraxin 1	-4.52895	0.00111766
108	ENSMUSG00000020282	Rhbdf1	rhomboid 5 homolog 1	-4.517	8.37945e-05
109	ENSMUSG00000034472	Rasd2	RASD family, member 2	-4.51602	3.90234e-05
110	ENSMUSG00000022122	Ednrb	endothelin receptor type B	-4.50482	5.50843e-05
111	ENSMUSG00000055723	Rras2	related RAS viral (r-ras) oncogene 2	-4.43983	0.00119719
112	ENSMUSG00000075012	Fjx1	four jointed box 1	-4.42433	2.64074e-06
113	ENSMUSG00000047884	Klk9	kallikrein related-peptidase 9	-4.41595	0.000223068
114	ENSMUSG00000024743	Syt7	synaptotagmin VII	-4.36584	0.000760374
115	ENSMUSG00000021411	Pxdc1	PX domain containing 1	-4.36323	0.00273098
116	ENSMUSG00000022494	Shisa9	shisa family member 9	-4.36093	0.000329271
117	ENSMUSG00000070407	Hs3st3b1	heparan sulfate (glucosamine) 3-O-sulfotransferase 3B1	-4.35444	8.81575e-05
118	ENSMUSG00000044317	Gpr4	G protein-coupled receptor 4	-4.33693	0.000113428
119	ENSMUSG00000039735	Fnbp1l	formin binding protein 1-like	-4.31302	2.14832e-06
120	ENSMUSG00000034353	Ramp1	receptor (calcitonin) activity modifying protein 1	-4.31163	6.07803e-05
121	ENSMUSG00000021986	Amer2	APC membrane recruitment 2	-4.30133	0.000366555
122	ENSMUSG00000052749	Trim30b	tripartite motif-containing 30B	-4.29246	0.000596274
123	ENSMUSG00000050370	Ch25h	cholesterol 25-hydroxylase	-4.25928	1.79834e-06
124	ENSMUSG00000024238	Zeb1	zinc finger E-box binding homeobox 1	-4.24506	8.79769e-07
125	ENSMUSG00000061878	Sphk1	sphingosine kinase 1	-4.2305	3.29743e-05
126	ENSMUSG00000059401	Mamld1	mastermind-like domain containing 1	-4.22588	6.83806e-09
127	ENSMUSG00000062480	Acat3	acetyl-Coenzyme A acetyltransferase 3	-4.22432	6.87629e-05
128	ENSMUSG00000050578	Mmp13	matrix metallopeptidase 13	-4.2088	7.00091e-05
129	ENSMUSG00000039013	Siglecf	sialic acid binding Ig-like lectin F	-4.20589	4.43055e-05
130	ENSMUSG00000032845	Alpk2	alpha-kinase 2	-4.20097	0.000603742
131	ENSMUSG00000033207	Mamdc2	MAM domain containing 2	-4.17073	6.86937e-07
132	ENSMUSG00000044165	Bcl2l15	BCLl2-like 15	-4.17022	0.000461743
133	ENSMUSG00000020838	Slc6a4	solute carrier family 6 (neurotransmitter transporter, serotonin), member 4	-4.16304	0.00525781
134	ENSMUSG00000004043	Stat5a	signal transducer and activator of transcription 5A	-4.16224	2.82993e-12
135	ENSMUSG00000087006	Gm13889	predicted gene 13889	-4.1616	0.00164427
136	ENSMUSG00000030737	Slco2b1	solute carrier organic anion transporter family, member 2b1	-4.15236	0.0105306
137	ENSMUSG00000017713	Tha1	threonine aldolase 1	-4.15007	2.71002e-07
138	ENSMUSG00000025194	Abcc2	ATP-binding cassette, sub-family C (CFTR/MRP), member 2	-4.12796	0.000191335
139	ENSMUSG00000035274	Tpbg	trophoblast glycoprotein	-4.12577	0.000286195
140	ENSMUSG00000024330	Col11a2	collagen, type XI, alpha 2	-4.12424	5.05594e-07
141	ENSMUSG00000015312	Gadd45b	growth arrest and DNA-damage-inducible 45 beta	-4.10113	3.35536e-11
142	ENSMUSG00000015652	Steap1	six transmembrane epithelial antigen of the prostate 1	-4.09834	0.00131687
143	ENSMUSG00000020264	Slc36a2	solute carrier family 36 (proton/amino acid symporter), member 2	-4.08794	0.000461743
144	ENSMUSG00000026121	Sema4c	sema domain, immunoglobulin domain (Ig), transmembrane domain (TM) and short cytoplasmic domain, (semaphorin) 4C	-4.07988	3.04158e-09
145	ENSMUSG00000022146	Osmr	oncostatin M receptor	-4.06903	0.000251674
146	ENSMUSG00000028341	Nr4a3	nuclear receptor subfamily 4, group A, member 3	-4.05136	1.43113e-05
147	ENSMUSG00000048376	F2r	coagulation factor II (thrombin) receptor	-4.04642	0.00162729
148	ENSMUSG00000034271	Jdp2	Jun dimerization protein 2	-4.04506	5.45317e-09
149	ENSMUSG00000029275	Gfi1	growth factor independent 1 transcription repressor	-4.02944	0.00196128
150	ENSMUSG00000044162	Tnip3	TNFAIP3 interacting protein 3	-4.01812	1.55538e-08
151	ENSMUSG00000021280	Exoc3l4	exocyst complex component 3-like 4	-4.01075	8.5899e-07
152	ENSMUSG00000035678	Tnfsf9	tumor necrosis factor (ligand) superfamily, member 9	-3.9894	1.05941e-06
153	ENSMUSG00000028965	Tnfrsf9	tumor necrosis factor receptor superfamily, member 9	-3.9676	0.00205068
154	ENSMUSG00000039814	Xkr5	X-linked Kx blood group related 5	-3.96655	0.00336495
155	ENSMUSG00000052759	Gpr25	G protein-coupled receptor 25	-3.95517	0.000262795
156	ENSMUSG00000027470	Mylk2	myosin, light polypeptide kinase 2, skeletal muscle	-3.95189	0.000204969
157	ENSMUSG00000020262	Adarb1	adenosine deaminase, RNA-specific, B1	-3.91933	0.000293329
158	ENSMUSG00000039741	Bahcc1	BAH domain and coiled-coil containing 1	-3.91865	1.12967e-06
159	ENSMUSG00000029553	Tfec	transcription factor EC	-3.90731	9.72463e-10
160	ENSMUSG00000033952	Aspm	abnormal spindle microtubule assembly	-3.88884	0.000242269
161	ENSMUSG00000021303	Gng4	guanine nucleotide binding protein (G protein), gamma 4	-3.88068	1.84481e-05
162	ENSMUSG00000017639	Rab11fip4	RAB11 family interacting protein 4 (class II)	-3.87651	0.00165134
163	ENSMUSG00000016524	Il19	interleukin 19	-3.87227	0.000130615
164	ENSMUSG00000024014	Pim1	proviral integration site 1	-3.87151	1.88964e-10
165	ENSMUSG00000063450	Syne2	spectrin repeat containing, nuclear envelope 2	-3.86125	1.80409e-06
166	ENSMUSG00000028268	Gbp3	guanylate binding protein 3	-3.85057	9.06436e-07
167	ENSMUSG00000048285	Frmd6	FERM domain containing 6	-3.83627	7.83708e-09
168	ENSMUSG00000030465	Psd3	pleckstrin and Sec7 domain containing 3	-3.83225	1.94347e-05
169	ENSMUSG00000070858	Gm1673	predicted gene 1673	-3.82727	0.00414582
170	ENSMUSG00000028655	Mfsd2a	major facilitator superfamily domain containing 2A	-3.80544	0.00119427
171	ENSMUSG00000022479	Vdr	vitamin D (1,25-dihydroxyvitamin D3) receptor	-3.80456	0.0039374
172	ENSMUSG00000004814	Ccl24	chemokine (C-C motif) ligand 24	-3.79032	0.00121585
173	ENSMUSG00000021256	Vash1	vasohibin 1	-3.77788	0.00026402
174	ENSMUSG00000032487	Ptgs2	prostaglandin-endoperoxide synthase 2	-3.77779	8.90434e-05
175	ENSMUSG00000048537	Phldb1	pleckstrin homology like domain, family B, member 1	-3.7756	2.06388e-09
176	ENSMUSG00000032218	Ccnb2	cyclin B2	-3.75279	6.56197e-07
177	ENSMUSG00000074607	Tox2	TOX high mobility group box family member 2	-3.7468	0.00108046
178	ENSMUSG00000026463	Atp2b4	ATPase, Ca++ transporting, plasma membrane 4	-3.73873	8.44939e-06
179	ENSMUSG00000030162	Olr1	oxidized low density lipoprotein (lectin-like) receptor 1	-3.71038	2.08288e-08
180	ENSMUSG00000044786	Zfp36	zinc finger protein 36	-3.70493	1.88964e-10
181	ENSMUSG00000003382	Etv3	ets variant 3	-3.69879	8.66258e-07
182	ENSMUSG00000017309	Cd300lg	CD300 molecule like family member G	-3.69145	0.000150702
183	ENSMUSG00000026475	Rgs16	regulator of G-protein signaling 16	-3.68845	0.000555909
184	ENSMUSG00000021281	Tnfaip2	tumor necrosis factor, alpha-induced protein 2	-3.68335	8.2978e-13
185	ENSMUSG00000029161	Cgref1	cell growth regulator with EF hand domain 1	-3.68075	0.000111025
186	ENSMUSG00000050295	Foxc1	forkhead box C1	-3.65916	0.00454879
187	ENSMUSG00000041886	Macc1	metastasis associated in colon cancer 1	-3.64293	0.000206562
188	ENSMUSG00000048895	Cdk5r1	cyclin-dependent kinase 5, regulatory subunit 1 (p35)	-3.6411	0.000249057
189	ENSMUSG00000032531	Amotl2	angiomotin-like 2	-3.62466	0.00211721
190	ENSMUSG00000005973	Rcn1	reticulocalbin 1	-3.62204	6.15498e-05
191	ENSMUSG00000090053	Pakap	paralemmin A kinase anchor protein	-3.62015	1.60952e-08
192	ENSMUSG00000039529	Atp8b1	ATPase, class I, type 8B, member 1	-3.6068	4.36945e-05
193	ENSMUSG00000002602	Axl	AXL receptor tyrosine kinase	-3.60425	8.35057e-11
194	ENSMUSG00000023087	Noct	nocturnin	-3.60146	5.7794e-10
195	ENSMUSG00000020599	Rgs9	regulator of G-protein signaling 9	-3.59444	0.00424385
196	ENSMUSG00000090958	Lrrc32	leucine rich repeat containing 32	-3.5831	0.000145809
197	ENSMUSG00000024538	Ppic	peptidylprolyl isomerase C	-3.58149	0.00896729
198	ENSMUSG00000038037	Socs1	suppressor of cytokine signaling 1	-3.57977	0.000651519
199	ENSMUSG00000073758	Sh3d21	SH3 domain containing 21	-3.57776	1.08382e-05
200	ENSMUSG00000030156	Cd69	CD69 antigen	-3.56231	4.53327e-06
201	ENSMUSG00000021118	Plek2	pleckstrin 2	-3.55944	0.00452018
202	ENSMUSG00000034258	Flvcr2	feline leukemia virus subgroup C cellular receptor 2	-3.55579	0.00131814
203	ENSMUSG00000038776	Ephx1	epoxide hydrolase 1, microsomal	-3.55162	5.97773e-08
204	ENSMUSG00000044456	Rin3	Ras and Rab interactor 3	-3.54796	2.08288e-08
205	ENSMUSG00000050271	Prag1	PEAK1 related kinase activating pseudokinase 1	-3.54708	5.3428e-07
206	ENSMUSG00000038094	Atp13a4	ATPase type 13A4	-3.54066	0.0149251
207	ENSMUSG00000022951	Rcan1	regulator of calcineurin 1	-3.52427	2.45723e-11
208	ENSMUSG00000048327	Ckap2l	cytoskeleton associated protein 2-like	-3.52396	2.48067e-06
209	ENSMUSG00000017009	Sdc4	syndecan 4	-3.52125	9.25907e-09
210	ENSMUSG00000014599	Csf1	colony stimulating factor 1 (macrophage)	-3.52064	8.72845e-07
211	ENSMUSG00000071757	Zhx2	zinc fingers and homeoboxes 2	-3.51445	8.84538e-07
212	ENSMUSG00000032841	Prr5l	proline rich 5 like	-3.50651	3.17431e-05
213	ENSMUSG00000033906	Zdhhc15	zinc finger, DHHC domain containing 15	-3.49676	0.00408971
214	ENSMUSG00000021182	Ccdc88c	coiled-coil domain containing 88C	-3.49549	0.00488002
215	ENSMUSG00000090272	Mndal	myeloid nuclear differentiation antigen like	-3.48545	8.66258e-07
216		Gm38525	predicted gene, 38525	-3.48469	8.48339e-05
217	ENSMUSG00000037405	Icam1	intercellular adhesion molecule 1	-3.47785	5.96215e-11
218	ENSMUSG00000005824	Tnfsf14	tumor necrosis factor (ligand) superfamily, member 14	-3.47685	7.23972e-05
219	ENSMUSG00000015501	Hivep2	human immunodeficiency virus type I enhancer binding protein 2	-3.47679	7.03605e-08
220	ENSMUSG00000043036	Ccdc63	coiled-coil domain containing 63	-3.47165	0.000624236
221	ENSMUSG00000028634	Hivep3	human immunodeficiency virus type I enhancer binding protein 3	-3.45574	2.83723e-08
222	ENSMUSG00000037972	Snn	stannin	-3.4466	0.00298206
223	ENSMUSG00000000489	Pdgfb	platelet derived growth factor, B polypeptide	-3.43057	1.64888e-09
224	ENSMUSG00000025746	Il6	interleukin 6	-3.42665	0.0121638
225	ENSMUSG00000034686	Prr7	proline rich 7 (synaptic)	-3.41133	0.000164281
226	ENSMUSG00000079445	B3gnt7	UDP-GlcNAc:betaGal beta-1,3-N-acetylglucosaminyltransferase 7	-3.40961	0.00228089
227	ENSMUSG00000030643	Rab30	RAB30, member RAS oncogene family	-3.40513	0.00371441
228	ENSMUSG00000037664	Cdkn1c	cyclin-dependent kinase inhibitor 1C (P57)	-3.40069	0.0050042
229	ENSMUSG00000027961	Lrrc39	leucine rich repeat containing 39	-3.39788	9.31873e-05
230	ENSMUSG00000024669	Cd5	CD5 antigen	-3.39544	0.0102799
231	ENSMUSG00000038235	F11r	F11 receptor	-3.39105	1.86098e-06
232	ENSMUSG00000023963	Cyp39a1	cytochrome P450, family 39, subfamily a, polypeptide 1	-3.39074	0.0066696
233	ENSMUSG00000037347	Chst7	carbohydrate (N-acetylglucosamino) sulfotransferase 7	-3.38471	0.000175311
234	ENSMUSG00000031780	Ccl17	chemokine (C-C motif) ligand 17	-3.38273	0.0110265
235	ENSMUSG00000024036	Slc37a1	solute carrier family 37 (glycerol-3-phosphate transporter), member 1	-3.37336	7.99249e-05
236	ENSMUSG00000026211	Obsl1	obscurin-like 1	-3.37114	0.000154619
237	ENSMUSG00000006398	Cdc20	cell division cycle 20	-3.35034	1.86098e-06
238	ENSMUSG00000010660	Plcd1	phospholipase C, delta 1	-3.34506	0.000176716
239	ENSMUSG00000024754	Cemip2	cell migration inducing hyaluronidase 2	-3.34392	6.85804e-08
240	ENSMUSG00000042279	H1f8	H1.8 linker histone	-3.33588	0.000612699
241	ENSMUSG00000051379	Flrt3	fibronectin leucine rich transmembrane protein 3	-3.33285	3.13884e-06
242	ENSMUSG00000055546	Timd4	T cell immunoglobulin and mucin domain containing 4	-3.33134	0.000175605
243	ENSMUSG00000053113	Socs3	suppressor of cytokine signaling 3	-3.31877	1.94691e-06
244	ENSMUSG00000035456	Prdm8	PR domain containing 8	-3.31622	0.0341773
245	ENSMUSG00000053395	Cacng8	calcium channel, voltage-dependent, gamma subunit 8	-3.31558	9.4032e-05
246	ENSMUSG00000031274	Col4a5	collagen, type IV, alpha 5	-3.31221	4.9139e-06
247	ENSMUSG00000054510	Gm14461	predicted gene 14461	-3.31042	0.0152911
248	ENSMUSG00000016756	Cmah	cytidine monophospho-N-acetylneuraminic acid hydroxylase	-3.30802	0.000504791
249	ENSMUSG00000040998	Npnt	nephronectin	-3.30343	0.000123429
250	ENSMUSG00000001403	Ube2c	ubiquitin-conjugating enzyme E2C	-3.30282	4.03537e-06
251	ENSMUSG00000032783	Troap	trophinin associated protein	-3.30255	7.5333e-05
252	ENSMUSG00000023903	Mmp25	matrix metallopeptidase 25	-3.29724	0.000488401
253	ENSMUSG00000082292	Gm12250	predicted gene 12250	-3.29378	0.000150671
254	ENSMUSG00000034459	Ifit1	interferon-induced protein with tetratricopeptide repeats 1	-3.2937	4.58637e-05
255	ENSMUSG00000061603	Akap6	A kinase (PRKA) anchor protein 6	-3.28903	0.000927155
256	ENSMUSG00000074227	Spint2	serine protease inhibitor, Kunitz type 2	-3.2774	0.00397724
257	ENSMUSG00000048216	Gpr85	G protein-coupled receptor 85	-3.27559	7.47338e-07
258	ENSMUSG00000053175	Bcl3	B cell leukemia/lymphoma 3	-3.27516	4.59941e-08
259	ENSMUSG00000022176	Rem2	rad and gem related GTP binding protein 2	-3.27508	0.00154103
260	ENSMUSG00000057132	Rpgrip1	retinitis pigmentosa GTPase regulator interacting protein 1	-3.27087	0.00859872
261	ENSMUSG00000026479	Lamc2	laminin, gamma 2	-3.26423	0.00199005
262	ENSMUSG00000021298	Gpr132	G protein-coupled receptor 132	-3.26063	6.52209e-08
263	ENSMUSG00000030691	Fchsd2	FCH and double SH3 domains 2	-3.2475	5.07175e-05
264	ENSMUSG00000031486	Adgra2	adhesion G protein-coupled receptor A2	-3.24324	0.00476023
265	ENSMUSG00000035852	Misp	mitotic spindle positioning	-3.21881	0.0205894
266	ENSMUSG00000032826	Ank2	ankyrin 2, brain	-3.21761	0.00258533
267	ENSMUSG00000052595	A1cf	APOBEC1 complementation factor	-3.21489	0.00462225
268	ENSMUSG00000031434	Morc4	microrchidia 4	-3.21209	0.00569894
269	ENSMUSG00000018819	Lsp1	lymphocyte specific 1	-3.20922	4.59007e-06
270	ENSMUSG00000059588	Calcrl	calcitonin receptor-like	-3.2003	0.000424583
271	ENSMUSG00000035459	Stab2	stabilin 2	-3.18845	0.00423391
272	ENSMUSG00000058013	Septin11	septin 11	-3.18415	3.35333e-08
273	ENSMUSG00000031502	Col4a1	collagen, type IV, alpha 1	-3.18089	0.000413387
274	ENSMUSG00000031024	Denn2b	DENN domain containing 2B	-3.17404	0.00789798
275	ENSMUSG00000027715	Ccna2	cyclin A2	-3.16557	0.000335175
276	ENSMUSG00000027200	Sema6d	sema domain, transmembrane domain (TM), and cytoplasmic domain, (semaphorin) 6D	-3.16419	0.00322258
277	ENSMUSG00000025856	Pdgfa	platelet derived growth factor, alpha	-3.14941	1.87768e-07
278	ENSMUSG00000029449	Rhof	ras homolog family member F (in filopodia)	-3.14437	0.000657813
279	ENSMUSG00000020108	Ddit4	DNA-damage-inducible transcript 4	-3.1443	0.000368324
280	ENSMUSG00000022994	Adcy6	adenylate cyclase 6	-3.14326	0.00364943
281	ENSMUSG00000048988	Elfn1	leucine rich repeat and fibronectin type III, extracellular 1	-3.14234	0.00309846
282	ENSMUSG00000020689	Itgb3	integrin beta 3	-3.13965	0.00057872
283	ENSMUSG00000079442	St6galnac4	ST6 (alpha-N-acetyl-neuraminyl-2,3-beta-galactosyl-1,3)-N-acetylgalactosaminide alpha-2,6-sialyltransferase 4	-3.13526	5.03435e-09
284	ENSMUSG00000078816	Prkcg	protein kinase C, gamma	-3.13169	0.00194395
285	ENSMUSG00000002799	Jag2	jagged 2	-3.1312	0.0131649
286	ENSMUSG00000019850	Tnfaip3	tumor necrosis factor, alpha-induced protein 3	-3.12863	2.45723e-11
287	ENSMUSG00000041064	Pif1	PIF1 5'-to-3' DNA helicase	-3.12453	0.00517485
288	ENSMUSG00000005202	Shbg	sex hormone binding globulin	-3.11721	0.00309607
289	ENSMUSG00000024421	Lama3	laminin, alpha 3	-3.11694	0.00980516
290	ENSMUSG00000079049	Serpinb1c	serine (or cysteine) peptidase inhibitor, clade B, member 1c	-3.1123	0.00225827
291	ENSMUSG00000028909	Ptpru	protein tyrosine phosphatase, receptor type, U	-3.10863	0.00103048
292	ENSMUSG00000017767	Spata25	spermatogenesis associated 25	-3.10852	0.00171655
293	ENSMUSG00000022094	Slc39a14	solute carrier family 39 (zinc transporter), member 14	-3.10225	5.31855e-07
294	ENSMUSG00000030029	Lrig1	leucine-rich repeats and immunoglobulin-like domains 1	-3.08405	0.00177585
295	ENSMUSG00000026073	Il1r2	interleukin 1 receptor, type II	-3.08214	0.00426255
296	ENSMUSG00000030587	2200002D01Rik	RIKEN cDNA 2200002D01 gene	-3.0769	0.00391142
297	ENSMUSG00000051212	Gpr183	G protein-coupled receptor 183	-3.07578	0.010518
298	ENSMUSG00000020589	Cyria	CYFIP related Rac1 interactor A	-3.07552	1.53162e-05
299	ENSMUSG00000044201	Cdc25c	cell division cycle 25C	-3.07488	0.00365309
300	ENSMUSG00000025278	Flnb	filamin, beta	-3.07236	1.15975e-06
301	ENSMUSG00000033949	Trim36	tripartite motif-containing 36	-3.07233	2.74161e-06
302	ENSMUSG00000026725	Tnn	tenascin N	-3.06196	0.0063031
303	ENSMUSG00000028359	Orm3	orosomucoid 3	-3.05456	0.00404358
304	ENSMUSG00000039646	Vasn	vasorin	-3.05153	0.00119517
305	ENSMUSG00000052920	Prkg1	protein kinase, cGMP-dependent, type I	-3.04797	0.00051679
306		D830031N03Rik	RIKEN cDNA D830031N03 gene	-3.04785	0.00698313
307	ENSMUSG00000027398	Il1b	interleukin 1 beta	-3.04744	0.0172604
308	ENSMUSG00000030748	Il4ra	interleukin 4 receptor, alpha	-3.04405	1.04555e-06
309	ENSMUSG00000040364	Sec1	secretory blood group 1	-3.04093	0.00234025
310	ENSMUSG00000000409	Lck	lymphocyte protein tyrosine kinase	-3.03723	0.00162306
311	ENSMUSG00000032515	Csrnp1	cysteine-serine-rich nuclear protein 1	-3.03692	6.65175e-08
312	ENSMUSG00000021587	Pcsk1	proprotein convertase subtilisin/kexin type 1	-3.03629	0.0208546
313	ENSMUSG00000030559	Rab38	RAB38, member RAS oncogene family	-3.03569	0.012413
314	ENSMUSG00000018925	Heatr9	HEAT repeat containing 9	-3.03238	0.00397259
315	ENSMUSG00000028175	Depdc1a	DEP domain containing 1a	-3.02432	0.00258361
316	ENSMUSG00000032911	Cspg4	chondroitin sulfate proteoglycan 4	-3.01896	0.000203442
317	ENSMUSG00000009585	Apobec3	apolipoprotein B mRNA editing enzyme, catalytic polypeptide 3	-3.01752	1.84209e-08
318	ENSMUSG00000052512	Nav2	neuron navigator 2	-3.01102	3.52612e-05
319	ENSMUSG00000037977	6430571L13Rik	RIKEN cDNA 6430571L13 gene	-3.01101	0.00207924
320	ENSMUSG00000029158	Yipf7	Yip1 domain family, member 7	-3.00619	0.00827115
321	ENSMUSG00000026955	Sapcd2	suppressor APC domain containing 2	-3.00275	0.000839348
322	ENSMUSG00000032113	Chek1	checkpoint kinase 1	-2.99744	0.000281771
323	ENSMUSG00000072596	Ear2	eosinophil-associated, ribonuclease A family, member 2	-2.98966	0.00502271
324	ENSMUSG00000027331	Knstrn	kinetochore-localized astrin/SPAG5 binding	-2.97974	6.7291e-05
325	ENSMUSG00000027233	Patl2	protein associated with topoisomerase II homolog 2 (yeast)	-2.97969	0.00541741
326	ENSMUSG00000060962	Dmkn	dermokine	-2.9766	0.0206845
327	ENSMUSG00000044469	Tnfaip8l1	tumor necrosis factor, alpha-induced protein 8-like 1	-2.9759	0.000231751
328	ENSMUSG00000024593	Megf10	multiple EGF-like-domains 10	-2.97564	0.00326112
329	ENSMUSG00000020682	Mmp28	matrix metallopeptidase 28 (epilysin)	-2.97563	0.00482114
330	ENSMUSG00000032174	Icam5	intercellular adhesion molecule 5, telencephalin	-2.97533	0.00534619
331	ENSMUSG00000045027	Prss22	protease, serine 22	-2.96706	0.0181141
332	ENSMUSG00000005672	Kit	KIT proto-oncogene receptor tyrosine kinase	-2.96376	0.00330122
333	ENSMUSG00000037406	Htra4	HtrA serine peptidase 4	-2.96185	0.0126537
334	ENSMUSG00000027654	Fam83d	family with sequence similarity 83, member D	-2.95914	0.00260783
335	ENSMUSG00000054958	Nt5c1a	5'-nucleotidase, cytosolic IA	-2.95414	0.00213159
336	ENSMUSG00000031004	Mki67	antigen identified by monoclonal antibody Ki 67	-2.95311	2.39134e-06
337	ENSMUSG00000022211	Carmil3	capping protein regulator and myosin 1 linker 3	-2.95103	0.00279053
338	ENSMUSG00000029177	Cenpa	centromere protein A	-2.94525	1.5041e-05
339	ENSMUSG00000030683	Sez6l2	seizure related 6 homolog like 2	-2.94483	0.0137502
340	ENSMUSG00000031488	Rab11fip1	RAB11 family interacting protein 1 (class I)	-2.94107	8.39473e-07
341	ENSMUSG00000030877	Mfsd13b	major facilitator superfamily domain containing 13B	-2.93141	0.00500537
342	ENSMUSG00000032584	Mst1r	macrophage stimulating 1 receptor (c-met-related tyrosine kinase)	-2.92869	0.017846
343	ENSMUSG00000024785	Rcl1	RNA terminal phosphate cyclase-like 1	-2.92815	3.2037e-07
344	ENSMUSG00000039200	Atf7ip2	activating transcription factor 7 interacting protein 2	-2.92659	0.0161794
345	ENSMUSG00000002104	Rapsn	receptor-associated protein of the synapse	-2.92501	0.00227307
346	ENSMUSG00000024235	Map3k8	mitogen-activated protein kinase kinase kinase 8	-2.92474	9.66047e-08
347	ENSMUSG00000054203	Ifi205	interferon activated gene 205	-2.91769	0.000156223
348	ENSMUSG00000042842	Serpinb6b	serine (or cysteine) peptidase inhibitor, clade B, member 6b	-2.91104	2.26989e-08
349	ENSMUSG00000045620	Odf3l1	outer dense fiber of sperm tails 3-like 1	-2.89728	0.00404168
350	ENSMUSG00000026532	Spta1	spectrin alpha, erythrocytic 1	-2.897	0.000973056
351	ENSMUSG00000020493	Prr11	proline rich 11	-2.88972	0.000727862
352	ENSMUSG00000069793	Slfn9	schlafen 9	-2.88283	0.00319651
353	ENSMUSG00000006205	Htra1	HtrA serine peptidase 1	-2.88167	4.43055e-05
354	ENSMUSG00000040363	Bcor	BCL6 interacting corepressor	-2.88043	1.94691e-06
355	ENSMUSG00000061143	Maml3	mastermind like transcriptional coactivator 3	-2.87897	0.00370953
356	ENSMUSG00000003411	Rab3b	RAB3B, member RAS oncogene family	-2.87809	0.00943762
357	ENSMUSG00000060579	Fhit	fragile histidine triad gene	-2.87725	0.0137502
358	ENSMUSG00000027199	Gatm	glycine amidinotransferase (L-arginine:glycine amidinotransferase)	-2.87622	1.05941e-06
359	ENSMUSG00000053475	Tnfaip6	tumor necrosis factor alpha induced protein 6	-2.86565	0.00675237
360	ENSMUSG00000037211	Spry1	sprouty RTK signaling antagonist 1	-2.86345	0.00866955
361	ENSMUSG00000021696	Elovl7	ELOVL family member 7, elongation of long chain fatty acids (yeast)	-2.85297	0.00827115
362	ENSMUSG00000036067	Slc2a6	solute carrier family 2 (facilitated glucose transporter), member 6	-2.84837	1.23384e-07
363	ENSMUSG00000053559	Smagp	small cell adhesion glycoprotein	-2.84721	0.000883623
364	ENSMUSG00000002007	Srpk3	serine/arginine-rich protein specific kinase 3	-2.84713	0.00742307
365	ENSMUSG00000070524	Fcrlb	Fc receptor-like B	-2.84199	0.000211489
366		Gm40378	predicted gene, 40378	-2.84005	0.0249514
367	ENSMUSG00000054580	Pla2r1	phospholipase A2 receptor 1	-2.83885	0.0228369
368	ENSMUSG00000036832	Lpar3	lysophosphatidic acid receptor 3	-2.83874	0.00160616
369	ENSMUSG00000061723	Tnnt3	troponin T3, skeletal, fast	-2.83634	0.0462944
370	ENSMUSG00000063698	Sfxn4	sideroflexin 4	-2.83306	0.00562743
371	ENSMUSG00000050064	Zfp697	zinc finger protein 697	-2.82926	0.0211213
372	ENSMUSG00000034206	Polq	polymerase (DNA directed), theta	-2.82345	0.00197978
373	ENSMUSG00000058254	Tspan7	tetraspanin 7	-2.8223	0.0243957
374	ENSMUSG00000033538	Casp4	caspase 4, apoptosis-related cysteine peptidase	-2.82052	1.67837e-06
375	ENSMUSG00000039470	Zdhhc2	zinc finger, DHHC domain containing 2	-2.8142	0.000256408
376	ENSMUSG00000041135	Ripk2	receptor (TNFRSF)-interacting serine-threonine kinase 2	-2.80924	2.12986e-07
377	ENSMUSG00000067591	Klra3	killer cell lectin-like receptor, subfamily A, member 3	-2.80865	0.029594
378	ENSMUSG00000018930	Ccl4	chemokine (C-C motif) ligand 4	-2.80599	6.83806e-09
379	ENSMUSG00000099974	Bcl2a1d	B cell leukemia/lymphoma 2 related protein A1d	-2.79349	2.68885e-06
380	ENSMUSG00000033502	Cdc14a	CDC14 cell division cycle 14A	-2.79343	5.06481e-05
381	ENSMUSG00000004709	Cd244a	CD244 molecule A	-2.79198	0.00142827
382	ENSMUSG00000018899	Irf1	interferon regulatory factor 1	-2.78327	7.08711e-08
383	ENSMUSG00000050232	Cxcr3	chemokine (C-X-C motif) receptor 3	-2.77861	0.000443733
384	ENSMUSG00000031503	Col4a2	collagen, type IV, alpha 2	-2.77715	0.000159275
385	ENSMUSG00000042249	Grk3	G protein-coupled receptor kinase 3	-2.77468	0.000566296
386	ENSMUSG00000028678	Kif2c	kinesin family member 2C	-2.773	4.36945e-05
387	ENSMUSG00000053004	Hrh1	histamine receptor H1	-2.77028	0.00827115
388	ENSMUSG00000020178	Adora2a	adenosine A2a receptor	-2.77014	7.46202e-07
389	ENSMUSG00000032014	Oaf	out at first homolog	-2.76635	1.34624e-06
390	ENSMUSG00000056214	Pard6g	par-6 family cell polarity regulator gamma	-2.76491	0.0114429
391	ENSMUSG00000052397	Ezr	ezrin	-2.76127	1.36015e-06
392	ENSMUSG00000001827	Folr1	folate receptor 1 (adult)	-2.75988	0.0118153
393	ENSMUSG00000038151	Prdm1	PR domain containing 1, with ZNF domain	-2.75794	4.0825e-06
394	ENSMUSG00000035509	Fbxl21	F-box and leucine-rich repeat protein 21	-2.75482	0.00157409
395	ENSMUSG00000023206	Il15ra	interleukin 15 receptor, alpha chain	-2.75407	2.82372e-05
396	ENSMUSG00000034266	Batf	basic leucine zipper transcription factor, ATF-like	-2.75222	3.25022e-05
397	ENSMUSG00000036452	Arhgap26	Rho GTPase activating protein 26	-2.75152	0.000505806
398	ENSMUSG00000006014	Prg4	proteoglycan 4 (megakaryocyte stimulating factor, articular superficial zone protein)	-2.74958	0.0351591
399	ENSMUSG00000005802	Slc30a4	solute carrier family 30 (zinc transporter), member 4	-2.74904	0.000121233
400	ENSMUSG00000038349	Plcl1	phospholipase C-like 1	-2.74842	0.005556
401	ENSMUSG00000049734	Trex1	three prime repair exonuclease 1	-2.74529	8.84538e-07
402	ENSMUSG00000027381	Bcl2l11	BCL2-like 11 (apoptosis facilitator)	-2.74191	3.30038e-06
403	ENSMUSG00000074476	Spc24	SPC24, NDC80 kinetochore complex component, homolog (S. cerevisiae)	-2.74076	0.00729045
404	ENSMUSG00000031762	Mt2	metallothionein 2	-2.73994	1.87744e-06
405	ENSMUSG00000041431	Ccnb1	cyclin B1	-2.73122	2.68561e-05
406	ENSMUSG00000023940	Sgo1	shugoshin 1	-2.7312	0.00611691
407	ENSMUSG00000030867	Plk1	polo like kinase 1	-2.72813	1.50786e-05
408	ENSMUSG00000026090	Cracdl	capping protein inhibiting regulator of actin like	-2.71993	0.0263313
409	ENSMUSG00000035448	Ccr3	chemokine (C-C motif) receptor 3	-2.7055	0.00884599
410	ENSMUSG00000031138	F9	coagulation factor IX	-2.70475	0.0362926
411	ENSMUSG00000028716	Pdzk1ip1	PDZK1 interacting protein 1	-2.70363	0.000237854
412	ENSMUSG00000035673	Sbno2	strawberry notch 2	-2.70277	3.81005e-10
413	ENSMUSG00000031898	Dpep3	dipeptidase 3	-2.70002	0.00373319
414	ENSMUSG00000003752	Itpkc	inositol 1,4,5-trisphosphate 3-kinase C	-2.69901	4.15985e-07
415	ENSMUSG00000042784	Muc1	mucin 1, transmembrane	-2.69449	0.0333022
416	ENSMUSG00000041444	Arhgap32	Rho GTPase activating protein 32	-2.69365	0.0185697
417	ENSMUSG00000037447	Arid5a	AT rich interactive domain 5A (MRF1-like)	-2.68652	2.42978e-05
418	ENSMUSG00000022995	Enah	ENAH actin regulator	-2.68467	0.00772063
419	ENSMUSG00000037242	Clic4	chloride intracellular channel 4 (mitochondrial)	-2.68005	3.42792e-08
420	ENSMUSG00000037725	Ckap2	cytoskeleton associated protein 2	-2.67426	0.000133025
421	ENSMUSG00000028832	Stmn1	stathmin 1	-2.67065	5.91028e-05
422	ENSMUSG00000018500	Adora2b	adenosine A2b receptor	-2.6693	1.59958e-05
423	ENSMUSG00000027469	Tpx2	TPX2, microtubule-associated	-2.6666	1.20216e-05
424	ENSMUSG00000038943	Prc1	protein regulator of cytokinesis 1	-2.66531	6.11232e-05
425	ENSMUSG00000024789	Jak2	Janus kinase 2	-2.66508	1.57538e-07
426	ENSMUSG00000058728	Cd300c	CD300C molecule	-2.66231	0.0254734
427	ENSMUSG00000004113	Cacna1b	calcium channel, voltage-dependent, N type, alpha 1B subunit	-2.65747	6.43765e-05
428	ENSMUSG00000021403	Serpinb9b	serine (or cysteine) peptidase inhibitor, clade B, member 9b	-2.65737	0.0266457
429	ENSMUSG00000045777	Ifitm10	interferon induced transmembrane protein 10	-2.65573	0.0385499
430	ENSMUSG00000062794	Zfp599	zinc finger protein 599	-2.65541	0.0216498
431	ENSMUSG00000000673	Haao	3-hydroxyanthranilate 3,4-dioxygenase	-2.6537	0.00263884
432	ENSMUSG00000001552	Jup	junction plakoglobin	-2.65256	0.000408042
433	ENSMUSG00000026605	Cenpf	centromere protein F	-2.64823	0.000355269
434	ENSMUSG00000027692	Tnik	TRAF2 and NCK interacting kinase	-2.64812	0.0255731
435	ENSMUSG00000020788	Atp2a3	ATPase, Ca++ transporting, ubiquitous	-2.64402	0.00151167
436	ENSMUSG00000033060	Lmo7	LIM domain only 7	-2.63999	0.011388
437	ENSMUSG00000055994	Nod2	nucleotide-binding oligomerization domain containing 2	-2.63766	2.4476e-07
438	ENSMUSG00000001248	Gramd1a	GRAM domain containing 1A	-2.63711	5.38934e-09
439	ENSMUSG00000040663	Clcf1	cardiotrophin-like cytokine factor 1	-2.63525	0.00404141
440	ENSMUSG00000000318	Clec10a	C-type lectin domain family 10, member A	-2.63355	0.00218014
441	ENSMUSG00000044303	Cdkn2a	cyclin dependent kinase inhibitor 2A	-2.6207	0.010931
442	ENSMUSG00000036594	H2-Aa	histocompatibility 2, class II antigen A, alpha	-2.61646	0.00025408
443	ENSMUSG00000020641	Rsad2	radical S-adenosyl methionine domain containing 2	-2.61618	0.000844785
444	ENSMUSG00000020656	Grhl1	grainyhead like transcription factor 1	-2.61008	0.0378532
445	ENSMUSG00000027646	Src	Rous sarcoma oncogene	-2.60976	5.27447e-07
446	ENSMUSG00000021997	Lrrc63	leucine rich repeat containing 63	-2.6064	3.14362e-05
447	ENSMUSG00000039699	Batf2	basic leucine zipper transcription factor, ATF-like 2	-2.60426	4.24199e-05
448	ENSMUSG00000015568	Lpl	lipoprotein lipase	-2.60424	1.17158e-05
449	ENSMUSG00000027009	Itga4	integrin alpha 4	-2.60321	0.00452018
450	ENSMUSG00000053846	Lipg	lipase, endothelial	-2.60008	0.0267916
451	ENSMUSG00000023991	Foxp4	forkhead box P4	-2.59567	2.52209e-09
452	ENSMUSG00000024617	Camk2a	calcium/calmodulin-dependent protein kinase II alpha	-2.59526	0.0252037
453	ENSMUSG00000056749	Nfil3	nuclear factor, interleukin 3, regulated	-2.59164	6.84604e-06
454	ENSMUSG00000035692	Isg15	ISG15 ubiquitin-like modifier	-2.59119	8.49013e-05
455	ENSMUSG00000037628	Cdkn3	cyclin-dependent kinase inhibitor 3	-2.59056	0.00026466
456	ENSMUSG00000033031	Cip2a	cell proliferation regulating inhibitor of protein phosphatase 2A	-2.588	0.000109179
457	ENSMUSG00000023015	Racgap1	Rac GTPase-activating protein 1	-2.58651	0.000248531
458	ENSMUSG00000027171	Prrg4	proline rich Gla (G-carboxyglutamic acid) 4 (transmembrane)	-2.58352	0.000479818
459	ENSMUSG00000025993	Slc40a1	solute carrier family 40 (iron-regulated transporter), member 1	-2.58287	0.0142146
460	ENSMUSG00000028773	Fabp3	fatty acid binding protein 3, muscle and heart	-2.58118	8.53925e-07
461	ENSMUSG00000052837	Junb	jun B proto-oncogene	-2.58042	6.60792e-11
462	ENSMUSG00000032313	Tmem266	transmembrane protein 266	-2.57962	0.0276872
463	ENSMUSG00000046768	Rhoj	ras homolog family member J	-2.57954	0.00012122
464	ENSMUSG00000070287	Slc35g2	solute carrier family 35, member G2	-2.57735	0.0124181
465	ENSMUSG00000045053	Kcng3	potassium voltage-gated channel, subfamily G, member 3	-2.57007	0.0480363
466	ENSMUSG00000019942	Cdk1	cyclin-dependent kinase 1	-2.56612	3.50832e-05
467	ENSMUSG00000053617	Sh3pxd2a	SH3 and PX domains 2A	-2.56597	0.00100581
468	ENSMUSG00000071604	Fam189a2	family with sequence similarity 189, member A2	-2.56434	0.00436499
469	ENSMUSG00000032387	Rbpms2	RNA binding protein with multiple splicing 2	-2.5605	0.00432769
470	ENSMUSG00000026536	Ifi211	interferon activated gene 211	-2.55916	0.000126123
471	ENSMUSG00000039232	Stx11	syntaxin 11	-2.5534	2.48019e-09
472	ENSMUSG00000027115	Kif18a	kinesin family member 18A	-2.54966	0.000893604
473	ENSMUSG00000041827	Oasl1	2'-5' oligoadenylate synthetase-like 1	-2.53881	0.00117894
474	ENSMUSG00000053080	2700081O15Rik	RIKEN cDNA 2700081O15 gene	-2.53826	0.00138514
475	ENSMUSG00000026622	Nek2	NIMA (never in mitosis gene a)-related expressed kinase 2	-2.53646	0.000529061
476	ENSMUSG00000031451	Gas6	growth arrest specific 6	-2.5341	3.11505e-06
477	ENSMUSG00000074342	I830077J02Rik	RIKEN cDNA I830077J02 gene	-2.53123	4.27076e-05
478	ENSMUSG00000030257	Srgap3	SLIT-ROBO Rho GTPase activating protein 3	-2.5311	0.00284111
479	ENSMUSG00000037126	Psd	pleckstrin and Sec7 domain containing	-2.52195	0.0161339
480	ENSMUSG00000048621	Gm6377	predicted gene 6377	-2.52092	0.000196531
481	ENSMUSG00000024989	Cep55	centrosomal protein 55	-2.5177	0.000506952
482	ENSMUSG00000020377	Ltc4s	leukotriene C4 synthase	-2.51689	0.0132716
483	ENSMUSG00000043439	Epop	elongin BC and polycomb repressive complex 2 associated protein	-2.51684	0.000909578
484	ENSMUSG00000046179	E2f8	E2F transcription factor 8	-2.51622	4.723e-05
485	ENSMUSG00000036777	Anln	anillin, actin binding protein	-2.51597	6.22955e-05
486	ENSMUSG00000034311	Kif4	kinesin family member 4	-2.51557	0.000498031
487	ENSMUSG00000032688	Malt1	MALT1 paracaspase	-2.51431	1.54431e-06
488	ENSMUSG00000001014	Icam4	intercellular adhesion molecule 4, Landsteiner-Wiener blood group	-2.51125	0.02289
489	ENSMUSG00000045932	Ifit2	interferon-induced protein with tetratricopeptide repeats 2	-2.49423	0.0229234
490	ENSMUSG00000109372	Gm19410	predicted gene, 19410	-2.49256	0.012745
491	ENSMUSG00000030067	Foxp1	forkhead box P1	-2.4908	1.16246e-07
492	ENSMUSG00000022322	Shcbp1	Shc SH2-domain binding protein 1	-2.48958	0.00233701
493	ENSMUSG00000044258	Ctla2a	cytotoxic T lymphocyte-associated protein 2 alpha	-2.48917	0.00220879
494	ENSMUSG00000064373	Selenop	selenoprotein P	-2.48872	0.0051811
495	ENSMUSG00000028435	Aqp3	aquaporin 3	-2.48776	0.0127859
496	ENSMUSG00000022021	Diaph3	diaphanous related formin 3	-2.4876	9.62928e-05
497	ENSMUSG00000020914	Top2a	topoisomerase (DNA) II alpha	-2.48711	0.000149977
498	ENSMUSG00000028270	Gbp2	guanylate binding protein 2	-2.48185	4.63497e-06
499	ENSMUSG00000020330	Hmmr	hyaluronan mediated motility receptor (RHAMM)	-2.48081	0.000432341
500	ENSMUSG00000035365	Parpbp	PARP1 binding protein	-2.4801	0.00239389
501	ENSMUSG00000069874	Irgm2	immunity-related GTPase family M member 2	-2.47471	3.78824e-05
502	ENSMUSG00000044313	Mab21l3	mab-21-like 3	-2.46893	0.0475868
503	ENSMUSG00000027399	Il1a	interleukin 1 alpha	-2.45991	0.00728275
504	ENSMUSG00000007030	Vwa7	von Willebrand factor A domain containing 7	-2.45796	0.0206422
505	ENSMUSG00000051378	Kif18b	kinesin family member 18B	-2.45681	0.00463157
506	ENSMUSG00000079465	Col4a3	collagen, type IV, alpha 3	-2.45526	0.0042605
507	ENSMUSG00000031144	Syp	synaptophysin	-2.44891	0.00218589
508	ENSMUSG00000026012	Cd28	CD28 antigen	-2.4483	0.00920573
509	ENSMUSG00000034675	Dbn1	drebrin 1	-2.43869	0.0203871
510	ENSMUSG00000025489	Ifitm5	interferon induced transmembrane protein 5	-2.43814	0.00275598
511	ENSMUSG00000020547	Bzw2	basic leucine zipper and W2 domains 2	-2.43537	1.062e-07
512	ENSMUSG00000027776	Il12a	interleukin 12a	-2.43468	0.0327183
513	ENSMUSG00000021720	Rnf180	ring finger protein 180	-2.43063	3.2492e-06
514	ENSMUSG00000032076	Cadm1	cell adhesion molecule 1	-2.42977	2.87463e-07
515	ENSMUSG00000079071	Slc28a2b	solute carrier family 28 member 2b	-2.42785	0.0241959
516	ENSMUSG00000060044	Tmem26	transmembrane protein 26	-2.42617	0.000608798
517	ENSMUSG00000060586	H2-Eb1	histocompatibility 2, class II antigen E beta	-2.41738	3.45704e-05
518	ENSMUSG00000012443	Kif11	kinesin family member 11	-2.41514	0.000842753
519	ENSMUSG00000026873	Phf19	PHD finger protein 19	-2.41509	0.000375828
520	ENSMUSG00000078954	Arhgap8	Rho GTPase activating protein 8	-2.41023	0.0131907
521	ENSMUSG00000031927	1700012B09Rik	RIKEN cDNA 1700012B09 gene	-2.40873	0.0255195
522	ENSMUSG00000046591	Ticrr	TOPBP1-interacting checkpoint and replication regulator	-2.40338	0.00763436
523	ENSMUSG00000026278	Bok	BCL2-related ovarian killer	-2.40329	0.0388723
524	ENSMUSG00000007613	Tgfbr1	transforming growth factor, beta receptor I	-2.39659	0.00345236
525	ENSMUSG00000026039	Sgo2a	shugoshin 2A	-2.39565	0.00657869
526	ENSMUSG00000021466	Ptch1	patched 1	-2.39485	0.00126445
527	ENSMUSG00000020808	Pimreg	PICALM interacting mitotic regulator	-2.39357	0.0118653
528	ENSMUSG00000000154	Slc22a18	solute carrier family 22 (organic cation transporter), member 18	-2.39281	0.0120595
529	ENSMUSG00000048922	Cdca2	cell division cycle associated 2	-2.3921	0.00304099
530	ENSMUSG00000027306	Nusap1	nucleolar and spindle associated protein 1	-2.38951	0.000215828
531	ENSMUSG00000021391	Cenpp	centromere protein P	-2.38487	0.0466934
532	ENSMUSG00000038135	Crygn	crystallin, gamma N	-2.38464	0.00818392
533	ENSMUSG00000030269	Mtmr14	myotubularin related protein 14	-2.38418	1.87422e-09
534	ENSMUSG00000094103	Fam177a2	family with sequence similarity 177 member A2	-2.3687	0.00240447
535	ENSMUSG00000069255	Dusp22	dual specificity phosphatase 22	-2.36719	0.000154776
536	ENSMUSG00000018012	Rac3	Rac family small GTPase 3	-2.36368	5.28654e-05
537		Gm42226	predicted gene, 42226	-2.36332	6.90074e-05
538	ENSMUSG00000021965	Ska3	spindle and kinetochore associated complex subunit 3	-2.36043	0.00751344
539	ENSMUSG00000041498	Kif14	kinesin family member 14	-2.35969	0.0113378
540	ENSMUSG00000032586	Traip	TRAF-interacting protein	-2.35725	0.00222696
541	ENSMUSG00000050439	Enthd1	ENTH domain containing 1	-2.35636	0.0339967
542	ENSMUSG00000068876	Cgn	cingulin	-2.35192	0.0205485
543	ENSMUSG00000033508	Asprv1	aspartic peptidase, retroviral-like 1	-2.35192	0.0226465
544	ENSMUSG00000034422	Parp14	poly (ADP-ribose) polymerase family, member 14	-2.35039	0.000174876
545	ENSMUSG00000003779	Kif20a	kinesin family member 20A	-2.35019	2.74923e-05
546	ENSMUSG00000021180	Rps6ka5	ribosomal protein S6 kinase, polypeptide 5	-2.35012	0.000143622
547	ENSMUSG00000034640	Tiparp	TCDD-inducible poly(ADP-ribose) polymerase	-2.33951	1.38351e-07
548	ENSMUSG00000042182	Bend6	BEN domain containing 6	-2.33906	0.00611463
549		LOC115486880		-2.33874	0.0184952
550	ENSMUSG00000005774	Rfx5	regulatory factor X, 5 (influences HLA class II expression)	-2.33541	7.35957e-05
551	ENSMUSG00000048827	Pkd1l3	polycystic kidney disease 1 like 3	-2.33038	0.018545
552	ENSMUSG00000026683	Nuf2	NUF2, NDC80 kinetochore complex component	-2.32821	0.000546452
553	ENSMUSG00000023232	Serinc2	serine incorporator 2	-2.32365	0.0378532
554	ENSMUSG00000069662	Marcks	myristoylated alanine rich protein kinase C substrate	-2.32033	1.31447e-06
555	ENSMUSG00000073910	Mob3b	MOB kinase activator 3B	-2.31414	0.000166189
556	ENSMUSG00000025357	Dgka	diacylglycerol kinase, alpha	-2.31324	4.97269e-05
557	ENSMUSG00000038816	Ctnnal1	catenin (cadherin associated protein), alpha-like 1	-2.31071	0.0229537
558	ENSMUSG00000029910	Mad2l1	MAD2 mitotic arrest deficient-like 1	-2.31044	0.000228602
559	ENSMUSG00000017716	Birc5	baculoviral IAP repeat-containing 5	-2.30923	0.000608798
560		D17H6S56E-5	DNA segment, Chr 17, human D6S56E 5	-2.30329	0.00011306
561	ENSMUSG00000021453	Gadd45g	growth arrest and DNA-damage-inducible 45 gamma	-2.29753	0.000149713
562	ENSMUSG00000045328	Cenpe	centromere protein E	-2.29698	0.000163729
563	ENSMUSG00000051413	Plagl2	pleiomorphic adenoma gene-like 2	-2.29384	4.13353e-05
564	ENSMUSG00000027496	Aurka	aurora kinase A	-2.28699	9.59382e-05
565	ENSMUSG00000046442	Ppm1e	protein phosphatase 1E (PP2C domain containing)	-2.28597	0.041899
566	ENSMUSG00000022848	Slc49a4	solute carrier family 49 member 4	-2.28523	1.41973e-07
567	ENSMUSG00000040596	Pogk	pogo transposable element with KRAB domain	-2.28445	0.000133099
568	ENSMUSG00000030064	Frmd4b	FERM domain containing 4B	-2.27833	0.00025408
569	ENSMUSG00000046186	Cd109	CD109 antigen	-2.27562	4.58745e-07
570	ENSMUSG00000041037	Irgq	immunity-related GTPase family, Q	-2.27109	2.54386e-05
571	ENSMUSG00000023908	Pkmyt1	protein kinase, membrane associated tyrosine/threonine 1	-2.26627	0.0103053
572		Gm46911	predicted gene, 46911	-2.26506	0.0134934
573	ENSMUSG00000040121	Rep15	RAB15 effector protein	-2.26472	0.00763436
574	ENSMUSG00000101236	Gm6750	predicted gene 6750	-2.26374	0.000332296
575	ENSMUSG00000025150	Cbr2	carbonyl reductase 2	-2.25928	0.000639449
576	ENSMUSG00000027843	Ptpn22	protein tyrosine phosphatase, non-receptor type 22 (lymphoid)	-2.25632	1.31058e-05
577	ENSMUSG00000033902	Mapkbp1	mitogen-activated protein kinase binding protein 1	-2.25625	8.72703e-07
578	ENSMUSG00000021990	Spata13	spermatogenesis associated 13	-2.25241	0.000194422
579	ENSMUSG00000035683	Melk	maternal embryonic leucine zipper kinase	-2.2466	0.000829528
580	ENSMUSG00000051457	Spn	sialophorin	-2.24186	0.00201982
581	ENSMUSG00000020120	Plek	pleckstrin	-2.24073	8.5899e-07
582	ENSMUSG00000027087	Itgav	integrin alpha V	-2.24001	0.000218127
583	ENSMUSG00000032577	Mapkapk3	mitogen-activated protein kinase-activated protein kinase 3	-2.23995	2.33972e-08
584	ENSMUSG00000045664	Cdc42ep2	CDC42 effector protein (Rho GTPase binding) 2	-2.23811	4.99702e-07
585	ENSMUSG00000026483	Niban1	niban apoptosis regulator 1	-2.23545	5.82414e-05
586	ENSMUSG00000040253	Gbp7	guanylate binding protein 7	-2.23378	0.000158125
587	ENSMUSG00000027219	Slc28a2	solute carrier family 28 (sodium-coupled nucleoside transporter), member 2	-2.23333	2.19731e-06
588	ENSMUSG00000078606	Gvin2	GTPase, very large interferon inducible, family member 2	-2.23135	0.00026466
589	ENSMUSG00000040943	Tet2	tet methylcytosine dioxygenase 2	-2.22972	0.00310796
590	ENSMUSG00000022235	Cmbl	carboxymethylenebutenolidase-like (Pseudomonas)	-2.22717	0.0110838
591	ENSMUSG00000040723	Rcsd1	RCSD domain containing 1	-2.22667	4.51079e-07
592	ENSMUSG00000022885	St6gal1	beta galactoside alpha 2,6 sialyltransferase 1	-2.22536	0.000931195
593	ENSMUSG00000034574	Daam1	dishevelled associated activator of morphogenesis 1	-2.22502	6.69468e-07
594	ENSMUSG00000038668	Lpar1	lysophosphatidic acid receptor 1	-2.22447	0.000166875
595	ENSMUSG00000002055	Spag5	sperm associated antigen 5	-2.219	0.00269128
596	ENSMUSG00000030595	Nfkbib	nuclear factor of kappa light polypeptide gene enhancer in B cells inhibitor, beta	-2.2165	8.72703e-07
597	ENSMUSG00000026482	Rgl1	ral guanine nucleotide dissociation stimulator,-like 1	-2.21532	0.00142252
598	ENSMUSG00000038059	Smim3	small integral membrane protein 3	-2.21461	8.05769e-07
599	ENSMUSG00000028356	Ambp	alpha 1 microglobulin/bikunin precursor	-2.21329	0.0177967
600	ENSMUSG00000018476	Kdm6b	KDM1 lysine (K)-specific demethylase 6B	-2.21266	4.58326e-07
601	ENSMUSG00000027351	Spred1	sprouty protein with EVH-1 domain 1, related sequence	-2.21229	0.000123429
602	ENSMUSG00000020728	Cep112	centrosomal protein 112	-2.2068	0.0440157
603	ENSMUSG00000042608	Stk40	serine/threonine kinase 40	-2.19977	6.81174e-07
604	ENSMUSG00000028184	Adgrl2	adhesion G protein-coupled receptor L2	-2.19969	3.29743e-05
605	ENSMUSG00000033213	AA467197	expressed sequence AA467197	-2.19697	0.0175019
606	ENSMUSG00000046546	Fam43a	family with sequence similarity 43, member A	-2.19005	0.0141984
607	ENSMUSG00000032641	Gpr19	G protein-coupled receptor 19	-2.18821	0.00511214
608	ENSMUSG00000028163	Nfkb1	nuclear factor of kappa light polypeptide gene enhancer in B cells 1, p105	-2.17948	1.10591e-09
609	ENSMUSG00000024245	Tmem178	transmembrane protein 178	-2.17844	0.0225428
610	ENSMUSG00000037621	Atoh8	atonal bHLH transcription factor 8	-2.17662	0.0278717
611	ENSMUSG00000062705	Tpbpb	trophoblast specific protein beta	-2.17551	0.029636
612	ENSMUSG00000016487	Ppfibp1	PTPRF interacting protein, binding protein 1 (liprin beta 1)	-2.17081	8.42336e-06
613	ENSMUSG00000021133	Susd6	sushi domain containing 6	-2.17018	0.000709541
614	ENSMUSG00000032400	Zwilch	zwilch kinetochore protein	-2.16958	0.00446697
615	ENSMUSG00000022996	Wnt10b	wingless-type MMTV integration site family, member 10B	-2.16743	0.0191964
616	ENSMUSG00000026875	Traf1	TNF receptor-associated factor 1	-2.1615	0.000470999
617	ENSMUSG00000040451	Sgms1	sphingomyelin synthase 1	-2.14659	7.40977e-06
618	ENSMUSG00000025245	Lztfl1	leucine zipper transcription factor-like 1	-2.14342	2.80621e-07
619	ENSMUSG00000032280	Tle3	transducin-like enhancer of split 3	-2.14165	4.15985e-07
620	ENSMUSG00000027583	Zbtb46	zinc finger and BTB domain containing 46	-2.13982	0.033944
621	ENSMUSG00000028238	Atp6v0d2	ATPase, H+ transporting, lysosomal V0 subunit D2	-2.13833	0.00175688
622	ENSMUSG00000025790	Slco3a1	solute carrier organic anion transporter family, member 3a1	-2.13278	8.12054e-05
623	ENSMUSG00000047678	Gpr82	G protein-coupled receptor 82	-2.12624	0.0289867
624	ENSMUSG00000035356	Nfkbiz	nuclear factor of kappa light polypeptide gene enhancer in B cells inhibitor, zeta	-2.12416	2.25684e-05
625	ENSMUSG00000049502	Dtx3l	deltex 3-like, E3 ubiquitin ligase	-2.12214	0.000149713
626	ENSMUSG00000000562	Adora3	adenosine A3 receptor	-2.12172	0.00333763
627	ENSMUSG00000031963	Bmper	BMP-binding endothelial regulator	-2.121	0.0244878
628	ENSMUSG00000034317	Trim59	tripartite motif-containing 59	-2.11983	0.00358725
629	ENSMUSG00000022265	Ank	progressive ankylosis	-2.11688	5.35533e-06
630	ENSMUSG00000038894	Irs2	insulin receptor substrate 2	-2.11345	0.000150671
631	ENSMUSG00000024589	Nedd4l	neural precursor cell expressed, developmentally down-regulated gene 4-like	-2.11149	7.08393e-08
632	ENSMUSG00000041075	Fzd7	frizzled class receptor 7	-2.11094	0.000342583
633	ENSMUSG00000037313	Tacc3	transforming, acidic coiled-coil containing protein 3	-2.10992	0.000130673
634	ENSMUSG00000025986	Slc39a10	solute carrier family 39 (zinc transporter), member 10	-2.10981	0.0082098
635	ENSMUSG00000018001	Cyth3	cytohesin 3	-2.10956	2.16299e-07
636	ENSMUSG00000074896	Ifit3	interferon-induced protein with tetratricopeptide repeats 3	-2.10955	0.0206071
637	ENSMUSG00000014602	Kif1a	kinesin family member 1A	-2.10882	0.0303623
638	ENSMUSG00000026031	Cflar	CASP8 and FADD-like apoptosis regulator	-2.1082	0.00182131
639	ENSMUSG00000006800	Sulf2	sulfatase 2	-2.10668	5.38626e-05
640	ENSMUSG00000000440	Pparg	peroxisome proliferator activated receptor gamma	-2.10225	0.0015764
641	ENSMUSG00000020826	Nos2	nitric oxide synthase 2, inducible	-2.09816	0.0382033
642	ENSMUSG00000038214	Bend3	BEN domain containing 3	-2.0959	0.0099242
643	ENSMUSG00000020400	Tnip1	TNFAIP3 interacting protein 1	-2.09519	7.40719e-08
644	ENSMUSG00000020638	Cmpk2	cytidine monophosphate (UMP-CMP) kinase 2, mitochondrial	-2.09432	0.00204852
645	ENSMUSG00000025225	Nfkb2	nuclear factor of kappa light polypeptide gene enhancer in B cells 2, p49/p100	-2.09283	5.43196e-09
646	ENSMUSG00000056529	Ptafr	platelet-activating factor receptor	-2.07989	3.13898e-06
647	ENSMUSG00000040204	Pclaf	PCNA clamp associated factor	-2.07771	0.0294774
648	ENSMUSG00000007655	Cav1	caveolin 1, caveolae protein	-2.0747	0.000132988
649	ENSMUSG00000027699	Ect2	ect2 oncogene	-2.07451	0.00298206
650	ENSMUSG00000038552	Fndc4	fibronectin type III domain containing 4	-2.07425	0.00661951
651	ENSMUSG00000021025	Nfkbia	nuclear factor of kappa light polypeptide gene enhancer in B cells inhibitor, alpha	-2.07418	5.00408e-08
652	ENSMUSG00000034612	Chst11	carbohydrate sulfotransferase 11	-2.07356	0.000112786
653	ENSMUSG00000046295	Ankle1	ankyrin repeat and LEM domain containing 1	-2.07356	0.0484989
654	ENSMUSG00000001227	Sema6b	sema domain, transmembrane domain (TM), and cytoplasmic domain, (semaphorin) 6B	-2.0732	5.65111e-05
655	ENSMUSG00000040852	Plekhh2	pleckstrin homology domain containing, family H (with MyTH4 domain) member 2	-2.0669	0.0332744
656	ENSMUSG00000034295	Fhod3	formin homology 2 domain containing 3	-2.06608	0.0152378
657	ENSMUSG00000047115	Fam221a	family with sequence similarity 221, member A	-2.06355	0.0352629
658	ENSMUSG00000051517	Arhgef39	Rho guanine nucleotide exchange factor (GEF) 39	-2.05448	0.0484989
659	ENSMUSG00000038648	Creb3l2	cAMP responsive element binding protein 3-like 2	-2.05162	7.45503e-05
660	ENSMUSG00000030232	Aebp2	AE binding protein 2	-2.05113	5.39578e-06
661	ENSMUSG00000079553	Kifc1	kinesin family member C1	-2.04927	0.000249306
662	ENSMUSG00000029406	Pitpnm2	phosphatidylinositol transfer protein, membrane-associated 2	-2.04708	0.0485943
663	ENSMUSG00000033826	Dnah8	dynein, axonemal, heavy chain 8	-2.04557	0.0282531
664	ENSMUSG00000027326	Knl1	kinetochore scaffold 1	-2.04372	0.020595
665	ENSMUSG00000045868	Gvin1	GTPase, very large interferon inducible 1	-2.04271	0.00203417
666	ENSMUSG00000027230	Creb3l1	cAMP responsive element binding protein 3-like 1	-2.04194	3.40759e-05
667	ENSMUSG00000040128	Pnrc1	proline-rich nuclear receptor coactivator 1	-2.03845	6.26784e-10
668	ENSMUSG00000030325	Klrb1c	killer cell lectin-like receptor subfamily B member 1C	-2.0356	0.0165126
669	ENSMUSG00000042351	Grap2	GRB2-related adaptor protein 2	-2.0356	0.0215772
670	ENSMUSG00000037846	Rtkn2	rhotekin 2	-2.0356	0.0388751
671	ENSMUSG00000021569	Trip13	thyroid hormone receptor interactor 13	-2.03428	0.00211953
672	ENSMUSG00000027894	Slc6a17	solute carrier family 6 (neurotransmitter transporter), member 17	-2.03005	0.00607981
673	ENSMUSG00000008307	1700109H08Rik	RIKEN cDNA 1700109H08 gene	-2.02968	0.0364844
674	ENSMUSG00000036223	Ska1	spindle and kinetochore associated complex subunit 1	-2.02783	0.0268433
675	ENSMUSG00000018339	Gpx3	glutathione peroxidase 3	-2.02593	0.00190881
676	ENSMUSG00000030091	Nup210	nucleoporin 210	-2.02175	0.0479026
677	ENSMUSG00000025612	Bach1	BTB and CNC homology 1, basic leucine zipper transcription factor 1	-2.02111	0.000945083
678	ENSMUSG00000017493	Igfbp4	insulin-like growth factor binding protein 4	-2.02036	3.06692e-07
679	ENSMUSG00000048416	Mlf1	myeloid leukemia factor 1	-2.01646	0.0362336
680	ENSMUSG00000030602	Pak4	p21 (RAC1) activated kinase 4	-2.01376	8.72703e-07
681	ENSMUSG00000024795	Kif20b	kinesin family member 20B	-2.01342	0.00285147
682	ENSMUSG00000028970	Abcb1b	ATP-binding cassette, sub-family B (MDR/TAP), member 1B	-2.0109	7.55727e-08
683	ENSMUSG00000054871	Tmem158	transmembrane protein 158	-2.00816	0.0403102
684	ENSMUSG00000020961	Ston2	stonin 2	-2.00805	0.0385869
685	ENSMUSG00000063873	Slc24a3	solute carrier family 24 (sodium/potassium/calcium exchanger), member 3	-2.0063	0.0226465

## Sheet: Supplementary Table S3
Supplementary Table S3. List of primers used in this study
Gene Name	Sequences	Referenes
mtnf-a	F: AGCCCACGTCGTAGCAAACCAC	1
	R: ATCGGCTGGCACCACTAGTTGGT
mil6	F: CTCTGGGAAATCGTGGAAATG	2
	R: AAGTGCATCATCGTTGTTCATACA
mcbx5	F: CAACAGATTCCTGCGGTGAC	3
	R: CGTGCCACGTCAGTCTCTCT
msuv39h1	F: TGTCAACCATAGTTGTGATCC	4
	R: ATTCGGGTACTCTCCATGTC
mehmt1	F: CAGATGGAGAAACAAATGGGTCT	4
	R: TTTGCTTCCCCACTTCTGTGT
msetdb2	F: AAGGCTGAGGACTGCCCTCCC	5
	R: GGGGCGGCAGAATCTGAGCAAA
mkdm4d	F: CTGGAAGAATCGCCTGTATGAGT	6
	R: GTCTTGAATTGTTCCCAGGTGAC
mtnf-a promoter		7
for ChiP
beta-actin	F: ACCAACTGGGACGACATGGAGAA	8
	R: GTGGTGGTGAAGCTGTAGCC
gapdh		9
1	Viceconte, N. et al. Neuromelanin activates proinflammatory microglia through a caspase-8-dependent mechanism. J Neuroinflammation 12, 5, doi:10.1186/s12974-014-0228-x (2015).
2	Minashima, T., Campbell, K. A., Hadley, S. R., Zhang, Y. &amp; Kirsch, T. The role of ANKi nteractions with MYBBP1a and SPHK1 in catabolic events of articular chondrocytes. Osteoarthritis Cartilage 22, 852-861, doi:10.1016/j.joca.2014.04.008 (2014).
3	Maeng, Y.S., Kwon, J.Y., Kim, E.K. & Kwon, Y.G. Heterochromatin Protein 1 Alpha (HP1alpha: CBX5) is a Key Regulator in Differentiation of Endothelial Progenitor Cells to Endothelial Cells. Stem Cells 33, 1512-1522, doi: 10.1002/stem.1954 (2015)
4	Alder, O. et al. Ring1B and Suv39h1 delineate distinct chromatin states at bivalent genes during early mouse lineage commitment. Development 137, 2483-2492, doi: 10.1242/dev.048363 (2010)
5	Roqueta-Rivera, M. et al. SETDB2 Links Glucocorticoid to Lipid Metabolism through Insig2a Regulation. Cell Metab 24, 474-484, doi: 10.1016/j.cmet.2016.07.025 (2016)
6	Choi, J.H. & Lee, H. Histone demethylase KDM4D cooperates with NFIB and MLL1 complex to regulate adipogenic differentiation of C3H10T1/2 mesenchymal stem cells. Sci Rep 10, 3050, doi: 10.1038/s41598-020-60049-8 (2020)
7
8	Wongchana, W., Lawlor, R. G., Osborne, B. A. &amp; Palaga, T. Impact of Notch1 Deletion in Macrophages on Proinflammatory Cytokine Production and the Outcome of Experimental Autoimmune Encephalomyelitis. J Immunol 195, 5337-5346, doi:10.4049/jimmunol.1401770 (2015).
9
